# Supplementary material for: Striping of orbital-order with charge-disorder in optimally doped manganites
Source: Nat Commun. 2021 Nov 3;12:6319. doi: 10.1038/s41467-021-26625-w (PMC8566459; doi:10.1038/s41467-021-26625-w)
Supplement: Supplementary file 4 — Supplementary Data 1. [file 41467_2021_26625_MOESM4_ESM.zip]

Archive with 48 entries (44 files):
- CIF_files/700K/
- CIF_files/700K/La02_700_270820.cif
- CIF_files/700K/La04_700_270820.cif
- CIF_files/700K/La06_700_270820.cif
- CIF_files/700K/La08_700_270820.cif
- CIF_files/700K/La1_700_270820.cif
- CIF_files/700K/Na02_700_270820.cif
- CIF_files/700K/Na03_700_270820.cif
- CIF_files/700K/Na04_700_270820.cif
- CIF_files/700K/Na05_700_270820.cif
- CIF_files/700K/Na06_700_270820.cif
- CIF_files/700K/Na07_700_270820.cif
- CIF_files/700K/Na08_700_270820.cif
- CIF_files/700K/Na09_700_270820.cif
- CIF_files/700K/Na1_700_270820.cif
- CIF_files/80K/
- CIF_files/80K/conventional_setting/
- CIF_files/80K/conventional_setting/La.cif.txt
- CIF_files/80K/conventional_setting/La0p2.cif.txt
- CIF_files/80K/conventional_setting/La0p4.cif.txt
- CIF_files/80K/conventional_setting/La0p6.cif.txt
- CIF_files/80K/conventional_setting/La0p8.cif.txt
- CIF_files/80K/conventional_setting/Na.cif.txt
- CIF_files/80K/conventional_setting/Na0p1.cif.txt
- CIF_files/80K/conventional_setting/Na0p2.cif.txt
- CIF_files/80K/conventional_setting/Na0p3.cif.txt
- CIF_files/80K/conventional_setting/Na0p4.cif.txt
- CIF_files/80K/conventional_setting/Na0p5.cif.txt
- CIF_files/80K/conventional_setting/Na0p6.cif.txt
- CIF_files/80K/conventional_setting/Na0p7.cif.txt
- CIF_files/80K/conventional_setting/Na0p8.cif.txt
- CIF_files/80K/conventional_setting/Na0p9.cif.txt
- CIF_files/80K/native_setting/
- CIF_files/80K/native_setting/La_011020.cif
- CIF_files/80K/native_setting/La08_170320.cif
- CIF_files/80K/native_setting/La0p2_170920.cif
- CIF_files/80K/native_setting/La0p4_011020.cif
- CIF_files/80K/native_setting/La0p6_011020.cif
- CIF_files/80K/native_setting/Na0p1_170320.cif
- CIF_files/80K/native_setting/Na0p2_170320.cif
- CIF_files/80K/native_setting/Na0p3_170320.cif
- CIF_files/80K/native_setting/Na0p4_070920.cif
- CIF_files/80K/native_setting/Na0p5_170320.cif
- CIF_files/80K/native_setting/Na0p6_170320.cif
- CIF_files/80K/native_setting/Na0p7_170320.cif
- CIF_files/80K/native_setting/Na0p8_170320.cif
- CIF_files/80K/native_setting/Na0p9_070920.cif
- CIF_files/80K/native_setting/Na1_270820.cif
