# Supplementary material for: Striping of orbital-order with charge-disorder in optimally doped manganites
Source: Nat Commun. 2021 Nov 3;12:6319. doi: 10.1038/s41467-021-26625-w (PMC8566459; doi:10.1038/s41467-021-26625-w)
Supplement: Supplementary file 4 — Supplementary Data 1. [file 41467_2021_26625_MOESM4_ESM.zip › CIF_files/700K/Na05_700_270820.cif]

data_
_chemical_name_mineral ??
_cell_length_a 7.365460(5)
_cell_length_b 7.365460(5)
_cell_length_c 7.365460(5)
_cell_angle_alpha 90
_cell_angle_beta 90
_cell_angle_gamma 90
_cell_volume 399.5762(9)
_symmetry_space_group_name_H-M Im-3
loop_
	_symmetry_equiv_pos_as_xyz
	 'x, y, z '
	 '-x, -y, z '
	 '-x, y, -z '
	 '-x, y, z '
	 '-y, -z, -x '
	 '-y, -z, x '
	 '-y, z, -x '
	 '-y, z, x '
	 '-z, -x, -y '
	 '-z, -x, y '
	 '-z, x, -y '
	 '-z, x, y '
	 'z, -x, -y '
	 'z, -x, y '
	 'z, x, -y '
	 'z, x, y '
	 'y, -z, -x '
	 'y, -z, x '
	 'y, z, -x '
	 'y, z, x '
	 'x, -y, -z '
	 'x, -y, z '
	 'x, y, -z '
	 '-x, -y, -z '
	 'x+1/2, y+1/2, z+1/2 '
	 '-x+1/2, -y+1/2, z+1/2 '
	 '-x+1/2, y+1/2, -z+1/2 '
	 '-x+1/2, y+1/2, z+1/2 '
	 '-y+1/2, -z+1/2, -x+1/2 '
	 '-y+1/2, -z+1/2, x+1/2 '
	 '-y+1/2, z+1/2, -x+1/2 '
	 '-y+1/2, z+1/2, x+1/2 '
	 '-z+1/2, -x+1/2, -y+1/2 '
	 '-z+1/2, -x+1/2, y+1/2 '
	 '-z+1/2, x+1/2, -y+1/2 '
	 '-z+1/2, x+1/2, y+1/2 '
	 'z+1/2, -x+1/2, -y+1/2 '
	 'z+1/2, -x+1/2, y+1/2 '
	 'z+1/2, x+1/2, -y+1/2 '
	 'z+1/2, x+1/2, y+1/2 '
	 'y+1/2, -z+1/2, -x+1/2 '
	 'y+1/2, -z+1/2, x+1/2 '
	 'y+1/2, z+1/2, -x+1/2 '
	 'y+1/2, z+1/2, x+1/2 '
	 'x+1/2, -y+1/2, -z+1/2 '
	 'x+1/2, -y+1/2, z+1/2 '
	 'x+1/2, y+1/2, -z+1/2 '
	 '-x+1/2, -y+1/2, -z+1/2 '
loop_
_atom_site_label
_atom_site_type_symbol
_atom_site_symmetry_multiplicity
_atom_site_fract_x
_atom_site_fract_y
_atom_site_fract_z
_atom_site_occupancy
_atom_site_B_iso_or_equiv
Ca1 Ca   2 0 0 0 0.5 1.59(3)
La1 La   2 0 0 0 0 1.59(3)
Na1 Na   2 0 0 0 0.5 1.59(3)
Mn1 Mn   6 0 0.5 0.5 1 0.982(6)
Mn2 Mn   8 0.25 0.25 0.25 1 0.538(4)
O1 O  24 0.17979(12) 0.31173(11) 0 1 0.802(14)
