# Supplementary material for: Striping of orbital-order with charge-disorder in optimally doped manganites
Source: Nat Commun. 2021 Nov 3;12:6319. doi: 10.1038/s41467-021-26625-w (PMC8566459; doi:10.1038/s41467-021-26625-w)
Supplement: Supplementary file 4 — Supplementary Data 1. [file 41467_2021_26625_MOESM4_ESM.zip › CIF_files/80K/conventional_setting/La0p6.cif.txt]

# CIF file created by FINDSYM, version 7.1

data_findsym-output
_audit_creation_method FINDSYM

_cell_length_a    6.3855298380
_cell_length_b    6.4399628220
_cell_length_c    6.4399628220
_cell_angle_alpha 109.6418078189
_cell_angle_beta  109.3000899759
_cell_angle_gamma 109.3000899759
_cell_volume      204.2935403682

_symmetry_space_group_name_H-M "P -1"
_symmetry_Int_Tables_number 2
_space_group.reference_setting '002:-P 1'
_space_group.transform_Pp_abc a,b,c;0,0,0

loop_
_space_group_symop_id
_space_group_symop_operation_xyz
1 x,y,z
2 -x,-y,-z

loop_
_atom_site_label
_atom_site_type_symbol
_atom_site_symmetry_multiplicity
_atom_site_Wyckoff_label
_atom_site_fract_x
_atom_site_fract_y
_atom_site_fract_z
_atom_site_occupancy
_atom_site_fract_symmform
Mn1 Mn   1 h 0.50000 0.50000 0.50000 1.00000 0,0,0    
Mn2 Mn   1 d 0.50000 0.00000 0.00000 1.00000 0,0,0    
Mn3 Mn   1 b 0.00000 0.00000 0.50000 1.00000 0,0,0    
Mn4 Mn   1 c 0.00000 0.50000 0.00000 1.00000 0,0,0    
La1 La   1 a 0.00000 0.00000 0.00000 0.60000 0,0,0    
Ca1 Ca   1 a 0.00000 0.00000 0.00000 0.40000 0,0,0    
Mn5 Mn   1 g 0.00000 0.50000 0.50000 1.00000 0,0,0    
Mn6 Mn   1 e 0.50000 0.50000 0.00000 1.00000 0,0,0    
Mn7 Mn   1 f 0.50000 0.00000 0.50000 1.00000 0,0,0    
O1  O    2 i 0.49810 0.69940 0.82270 1.00000 Dx,Dy,Dz 
O2  O    2 i 0.14790 0.32170 0.85180 1.00000 Dx,Dy,Dz 
O3  O    2 i 0.82270 0.49810 0.69940 1.00000 Dx,Dy,Dz 
O4  O    2 i 0.85180 0.14790 0.32170 1.00000 Dx,Dy,Dz 
O5  O    2 i 0.69940 0.82270 0.49810 1.00000 Dx,Dy,Dz 
O6  O    2 i 0.67830 0.14820 0.85210 1.00000 Dx,Dy,Dz 

# end of cif
