# Supplementary material for: Striping of orbital-order with charge-disorder in optimally doped manganites
Source: Nat Commun. 2021 Nov 3;12:6319. doi: 10.1038/s41467-021-26625-w (PMC8566459; doi:10.1038/s41467-021-26625-w)
Supplement: Supplementary file 4 — Supplementary Data 1. [file 41467_2021_26625_MOESM4_ESM.zip › CIF_files/80K/conventional_setting/Na0p6.cif.txt]

# CIF file created by FINDSYM, version 7.1

data_findsym-output
_audit_creation_method FINDSYM

_cell_length_a    10.3730431753
_cell_length_b    7.2945280000
_cell_length_c    10.3958359257
_cell_angle_alpha 90.0000000000
_cell_angle_beta  90.3110234825
_cell_angle_gamma 90.0000000000
_cell_volume      786.6044499829

_symmetry_space_group_name_H-M "C 1 2/m 1"
_symmetry_Int_Tables_number 12
_space_group.reference_setting '012:-C 2y'
_space_group.transform_Pp_abc a,b,c;0,0,0

loop_
_space_group_symop_id
_space_group_symop_operation_xyz
1 x,y,z
2 -x,y,-z
3 -x,-y,-z
4 x,-y,z
5 x+1/2,y+1/2,z
6 -x+1/2,y+1/2,-z
7 -x+1/2,-y+1/2,-z
8 x+1/2,-y+1/2,z

loop_
_atom_site_label
_atom_site_type_symbol
_atom_site_symmetry_multiplicity
_atom_site_Wyckoff_label
_atom_site_fract_x
_atom_site_fract_y
_atom_site_fract_z
_atom_site_occupancy
_atom_site_fract_symmform
Na1 Na   2 a 0.00000 0.00000 0.00000 0.60000 0,0,0    
Ca1 Ca   2 a 0.00000 0.00000 0.00000 0.40000 0,0,0    
Mn1 Mn   4 i 0.26052 0.00000 0.75000 1.00000 Dx,0,Dz  
Na2 Na   2 d 0.00000 0.50000 0.50000 0.60000 0,0,0    
Ca2 Ca   2 d 0.00000 0.50000 0.50000 0.40000 0,0,0    
Mn2 Mn   2 b 0.00000 0.50000 0.00000 1.00000 0,0,0    
Mn3 Mn   4 i 0.76052 0.00000 0.75000 1.00000 Dx,0,Dz  
Mn4 Mn   2 c 0.00000 0.00000 0.50000 1.00000 0,0,0    
Mn5 Mn   8 j 0.49440 0.25000 0.25000 1.00000 Dx,Dy,Dz 
Mn6 Mn   4 e 0.25000 0.25000 0.00000 1.00000 0,0,0    
Mn7 Mn   4 f 0.25000 0.25000 0.50000 1.00000 0,0,0    
O1  O    8 j 0.58040 0.18730 0.09840 1.00000 Dx,Dy,Dz 
O2  O    8 j 0.09260 0.18730 0.59300 1.00000 Dx,Dy,Dz 
O3  O    8 j 0.33940 0.32050 0.15160 1.00000 Dx,Dy,Dz 
O4  O    8 j 0.85160 0.32050 0.65700 1.00000 Dx,Dy,Dz 
O5  O    4 i 0.06240 0.00000 0.24560 1.00000 Dx,0,Dz  
O6  O    4 i 0.24561 0.00000 0.06733 1.00000 Dx,0,Dz  
O7  O    4 i 0.57240 0.00000 0.74560 1.00000 Dx,0,Dz  
O8  O    4 i 0.74561 0.00000 0.56733 1.00000 Dx,0,Dz  

# end of cif
