# Supplementary material for: Striping of orbital-order with charge-disorder in optimally doped manganites
Source: Nat Commun. 2021 Nov 3;12:6319. doi: 10.1038/s41467-021-26625-w (PMC8566459; doi:10.1038/s41467-021-26625-w)
Supplement: Supplementary file 4 — Supplementary Data 1. [file 41467_2021_26625_MOESM4_ESM.zip › CIF_files/80K/conventional_setting/Na0p8.cif.txt]

# CIF file created by FINDSYM, version 7.1

data_findsym-output
_audit_creation_method FINDSYM

_cell_length_a    10.3622882260
_cell_length_b    7.2480780000
_cell_length_c    10.4137298711
_cell_angle_alpha 90.0000000000
_cell_angle_beta  90.1219181502
_cell_angle_gamma 90.0000000000
_cell_volume      782.1388367721

_symmetry_space_group_name_H-M "C 1 2/m 1"
_symmetry_Int_Tables_number 12
_space_group.reference_setting '012:-C 2y'
_space_group.transform_Pp_abc a,b,c;0,0,0

loop_
_space_group_symop_id
_space_group_symop_operation_xyz
1 x,y,z
2 -x,y,-z
3 -x,-y,-z
4 x,-y,z
5 x+1/2,y+1/2,z
6 -x+1/2,y+1/2,-z
7 -x+1/2,-y+1/2,-z
8 x+1/2,-y+1/2,z

loop_
_atom_site_label
_atom_site_type_symbol
_atom_site_symmetry_multiplicity
_atom_site_Wyckoff_label
_atom_site_fract_x
_atom_site_fract_y
_atom_site_fract_z
_atom_site_occupancy
_atom_site_fract_symmform
Na1 Na   2 a 0.00000 0.00000 0.00000 0.80000 0,0,0    
Ca1 Ca   2 a 0.00000 0.00000 0.00000 0.20000 0,0,0    
Mn1 Mn   4 i 0.26080 0.00000 0.75000 1.00000 Dx,0,Dz  
Na2 Na   2 d 0.00000 0.50000 0.50000 0.80000 0,0,0    
Ca2 Ca   2 d 0.00000 0.50000 0.50000 0.20000 0,0,0    
Mn2 Mn   2 b 0.00000 0.50000 0.00000 1.00000 0,0,0    
Mn3 Mn   4 i 0.76080 0.00000 0.75000 1.00000 Dx,0,Dz  
Mn4 Mn   2 c 0.00000 0.00000 0.50000 1.00000 0,0,0    
Mn5 Mn   8 j 0.49338 0.25000 0.25000 1.00000 Dx,Dy,Dz 
Mn6 Mn   4 e 0.25000 0.25000 0.00000 1.00000 0,0,0    
Mn7 Mn   4 f 0.25000 0.25000 0.50000 1.00000 0,0,0    
O1  O    8 j 0.57990 0.19030 0.09830 1.00000 Dx,Dy,Dz 
O2  O    8 j 0.09280 0.19030 0.59080 1.00000 Dx,Dy,Dz 
O3  O    8 j 0.33990 0.31830 0.15330 1.00000 Dx,Dy,Dz 
O4  O    8 j 0.85280 0.31830 0.66080 1.00000 Dx,Dy,Dz 
O5  O    4 i 0.05800 0.00000 0.24780 1.00000 Dx,0,Dz  
O6  O    4 i 0.24777 0.00000 0.06569 1.00000 Dx,0,Dz  
O7  O    4 i 0.57340 0.00000 0.74780 1.00000 Dx,0,Dz  
O8  O    4 i 0.74777 0.00000 0.56569 1.00000 Dx,0,Dz  

# end of cif
