# Supplementary material for: Striping of orbital-order with charge-disorder in optimally doped manganites
Source: Nat Commun. 2021 Nov 3;12:6319. doi: 10.1038/s41467-021-26625-w (PMC8566459; doi:10.1038/s41467-021-26625-w)
Supplement: Supplementary file 4 — Supplementary Data 1. [file 41467_2021_26625_MOESM4_ESM.zip › CIF_files/80K/native_setting/La_011020.cif]

data_
_chemical_name_mineral ??
_cell_length_a 15.02762
_cell_length_b 7.359338
_cell_length_c 15.03795
_cell_angle_alpha 90
_cell_angle_beta 91.30934
_cell_angle_gamma 90
_cell_volume 1662.664
_symmetry_space_group_name_H-M 3.3
loop_
	_symmetry_equiv_pos_as_xyz
	 '-x, y, -z '
	 'x, y, z '
loop_
_atom_site_label
_atom_site_type_symbol
_atom_site_symmetry_multiplicity
_atom_site_fract_x
_atom_site_fract_y
_atom_site_fract_z
_atom_site_occupancy
_atom_site_B_iso_or_equiv
La_1 La   1 0 0 0 1 0.03272353
Ca_1 Ca   1 0 0 0 0 0.03272353
Ca_2 Mn   2 0 0 0.25 1 0.03272353
La_3 La   1 0 0 0.5 1 0.03272353
Ca_3 Ca   1 0 0 0.5 0 0.03272353
Ca_4 Mn   1 0 0.5 0 1 0.03272353
Ca_5 Mn   2 0 0.5 0.25 1 0.03272353
Ca_6 Mn   1 0 0.5 0.5 1 0.03272353
Ca_7 Mn   2 0.25 0 0 1 0.03272353
Ca_8 Mn   2 0.25 0 0.25 1 0.03272353
Ca_9 Mn   2 0.25 0 0.5 1 0.03272353
Ca_10 Mn   2 0.25 0 0.75 1 0.03272353
Ca_11 Mn   2 0.25 0.5 0 1 0.03272353
La_12 La   2 0.25 0.5 0.25 1 0.03272353
Ca_12 Ca   2 0.25 0.5 0.25 0 0.03272353
Ca_13 Mn   2 0.25 0.5 0.5 1 0.03272353
La_14 La   2 0.25 0.5 0.75 1 0.03272353
Ca_14 Ca   2 0.25 0.5 0.75 0 0.03272353
La_15 La   1 0.5 0 0 1 0.03272353
Ca_15 Ca   1 0.5 0 0 0 0.03272353
Ca_16 Mn   2 0.5 0 0.25 1 0.03272353
La_17 La   1 0.5 0 0.5 1 0.03272353
Ca_17 Ca   1 0.5 0 0.5 0 0.03272353
Ca_18 Mn   1 0.5 0.5 0 1 0.03272353
Ca_19 Mn   2 0.5 0.5 0.25 1 0.03272353
Ca_20 Mn   1 0.5 0.5 0.5 1 0.03272353
Mn_1 Mn   2 0.125 0.25 0.875 1 0.07716292
Mn_2 Mn   2 0.125 0.25 0.125 1 0.07716292
Mn_3 Mn   2 0.125 0.25 0.375 1 0.07716292
Mn_4 Mn   2 0.125 0.25 0.625 1 0.07716292
Mn_5 Mn   2 0.125 0.75 0.875 1 0.07716292
Mn_6 Mn   2 0.125 0.75 0.125 1 0.07716292
Mn_7 Mn   2 0.125 0.75 0.375 1 0.07716292
Mn_8 Mn   2 0.125 0.75 0.625 1 0.07716292
Mn_9 Mn   2 0.375 0.25 0.875 1 0.07716292
Mn_10 Mn   2 0.375 0.25 0.125 1 0.07716292
Mn_11 Mn   2 0.375 0.25 0.375 1 0.07716292
Mn_12 Mn   2 0.375 0.25 0.625 1 0.07716292
Mn_13 Mn   2 0.375 0.75 0.875 1 0.07716292
Mn_14 Mn   2 0.375 0.75 0.125 1 0.07716292
Mn_15 Mn   2 0.375 0.75 0.375 1 0.07716292
Mn_16 Mn   2 0.375 0.75 0.625 1 0.07716292
O_1 O   2 0.08562614 0.3083683 0.007994473 1 0.01112376
O_2 O   2 0.1643739 0.1916317 0.2420055 1 0.01112376
O_3 O   2 0.08562614 0.3083683 0.5079945 1 0.01112376
O_4 O   2 0.1643739 0.1916317 0.7420055 1 0.01112376
O_5 O   2 0.08562614 0.6916317 0.007994473 1 0.01112376
O_6 O   2 0.1643739 0.8083683 0.2420055 1 0.01112376
O_7 O   2 0.08562614 0.6916317 0.5079945 1 0.01112376
O_8 O   2 0.1643739 0.8083683 0.7420055 1 0.01112376
O_9 O   2 0.4143739 0.3083683 -0.007994473 1 0.01112376
O_10 O   2 0.3356261 0.1916317 0.2579945 1 0.01112376
O_11 O   2 0.4143739 0.3083683 0.4920055 1 0.01112376
O_12 O   2 0.3356261 0.1916317 0.7579945 1 0.01112376
O_13 O   2 0.4143739 0.6916317 -0.007994473 1 0.01112376
O_14 O   2 0.3356261 0.8083683 0.2579945 1 0.01112376
O_15 O   2 0.4143739 0.6916317 0.4920055 1 0.01112376
O_16 O   2 0.3356261 0.8083683 0.7579945 1 0.01112376
O_17 O   2 0.008103443 0.1758876 0.8430222 1 0.01112376
O_18 O   2 0.008103443 0.1758876 0.3430222 1 0.01112376
O_19 O   2 0.008103443 0.8241124 0.8430222 1 0.01112376
O_20 O   2 0.008103443 0.8241124 0.3430222 1 0.01112376
O_21 O   2 0.2418966 0.3241124 0.9069778 1 0.01112376
O_22 O   2 0.2581034 0.3241124 0.0930222 1 0.01112376
O_23 O   2 0.2418966 0.3241124 0.4069778 1 0.01112376
O_24 O   2 0.2581034 0.3241124 0.5930222 1 0.01112376
O_25 O   2 0.2418966 0.6758876 0.9069778 1 0.01112376
O_26 O   2 0.2581034 0.6758876 0.0930222 1 0.01112376
O_27 O   2 0.2418966 0.6758876 0.4069778 1 0.01112376
O_28 O   2 0.2581034 0.6758876 0.5930222 1 0.01112376
O_29 O   2 0.5081034 0.1758876 0.8430222 1 0.01112376
O_30 O   2 0.5081034 0.1758876 0.3430222 1 0.01112376
O_31 O   2 0.5081034 0.8241124 0.8430222 1 0.01112376
O_32 O   2 0.5081034 0.8241124 0.3430222 1 0.01112376
O_33 O   2 0.1578958 0 0.9108352 1 0.01112376
O_34 O   2 0.1530042 0 0.08404688 1 0.01112376
O_35 O   2 0.1578958 0 0.4108352 1 0.01112376
O_36 O   2 0.1530042 0 0.5840469 1 0.01112376
O_37 O   2 0.09210424 0.5 0.8391648 1 0.01112376
O_38 O   2 0.09699577 0.5 0.1659531 1 0.01112376
O_39 O   2 0.09210424 0.5 0.3391648 1 0.01112376
O_40 O   2 0.09699577 0.5 0.6659531 1 0.01112376
O_41 O   2 0.3469958 0 0.9159531 1 0.01112376
O_42 O   2 0.3421042 0 0.08916476 1 0.01112376
O_43 O   2 0.3469958 0 0.4159531 1 0.01112376
O_44 O   2 0.3421042 0 0.5891648 1 0.01112376
O_45 O   2 0.4030042 0.5 0.8340469 1 0.01112376
O_46 O   2 0.4078958 0.5 0.1608352 1 0.01112376
O_47 O   2 0.4030042 0.5 0.3340469 1 0.01112376
O_48 O   2 0.4078958 0.5 0.6608352 1 0.01112376
