# Supplementary material for: Striping of orbital-order with charge-disorder in optimally doped manganites
Source: Nat Commun. 2021 Nov 3;12:6319. doi: 10.1038/s41467-021-26625-w (PMC8566459; doi:10.1038/s41467-021-26625-w)
Supplement: Supplementary file 4 — Supplementary Data 1. [file 41467_2021_26625_MOESM4_ESM.zip › CIF_files/80K/native_setting/La08_170320.cif]

data_
_chemical_name_mineral ??
_cell_length_a 14.96808(4)
_cell_length_b 7.365925(19)
_cell_length_c 14.97106(5)
_cell_angle_alpha 90
_cell_angle_beta 91.13196(13)
_cell_angle_gamma 90
_cell_volume 1650.294(6)
_symmetry_space_group_name_H-M 3.3
loop_
	_symmetry_equiv_pos_as_xyz
	 '-x, y, -z '
	 'x, y, z '
loop_
_atom_site_label
_atom_site_type_symbol
_atom_site_symmetry_multiplicity
_atom_site_fract_x
_atom_site_fract_y
_atom_site_fract_z
_atom_site_occupancy
_atom_site_B_iso_or_equiv
Na_1 La   1 0 0 0 0.8 0.121(8)
Ca_1 Ca   1 0 0 0 0.2 0.121(8)
Ca_2 Mn   2 0 0 0.25 1 0.121(8)
Na_3 La   1 0 0 0.5 0.8 0.121(8)
Ca_3 Ca   1 0 0 0.5 0.2 0.121(8)
Ca_4 Mn   1 0 0.5 0 1 0.370(9)
Ca_5 Mn   2 0 0.5 0.25 1 0.370(9)
Ca_6 Mn   1 0 0.5 0.5 1 0.370(9)
Ca_7 Mn   2 0.25 0 0 1 0.370(9)
Ca_8 Mn   2 0.25 0 0.25 1 0.370(9)
Ca_9 Mn   2 0.25 0 0.5 1 0.370(9)
Ca_10 Mn   2 0.25 0 0.75 1 0.370(9)
Ca_11 Mn   2 0.25 0.5 0 1 0.370(9)
Na_12 La   2 0.25 0.5 0.25 0.8 0.121(8)
Ca_12 Ca   2 0.25 0.5 0.25 0.2 0.121(8)
Ca_13 Mn   2 0.25 0.5 0.5 1 0.370(9)
Na_14 La   2 0.25 0.5 0.75 0.8 0.121(8)
Ca_14 Ca   2 0.25 0.5 0.75 0.2 0.121(8)
Na_15 La   1 0.5 0 0 0.8 0.121(8)
Ca_15 Ca   1 0.5 0 0 0.2 0.121(8)
Ca_16 Mn   2 0.5 0 0.25 1 0.370(9)
Na_17 La   1 0.5 0 0.5 0.8 0.121(8)
Ca_17 Ca   1 0.5 0 0.5 0.2 0.121(8)
Ca_18 Mn   1 0.5 0.5 0 1 0.370(9)
Ca_19 Mn   2 0.5 0.5 0.25 1 0.370(9)
Ca_20 Mn   1 0.5 0.5 0.5 1 0.370(9)
Mn_1 Mn   2 0.125 0.25 0.875 1 0.193(6)
Mn_2 Mn   2 0.125 0.25 0.125 1 0.193(6)
Mn_3 Mn   2 0.125 0.25 0.375 1 0.193(6)
Mn_4 Mn   2 0.125 0.25 0.625 1 0.193(6)
Mn_5 Mn   2 0.125 0.75 0.875 1 0.193(6)
Mn_6 Mn   2 0.125 0.75 0.125 1 0.193(6)
Mn_7 Mn   2 0.125 0.75 0.375 1 0.193(6)
Mn_8 Mn   2 0.125 0.75 0.625 1 0.193(6)
Mn_9 Mn   2 0.375 0.25 0.875 1 0.193(6)
Mn_10 Mn   2 0.375 0.25 0.125 1 0.193(6)
Mn_11 Mn   2 0.375 0.25 0.375 1 0.193(6)
Mn_12 Mn   2 0.375 0.25 0.625 1 0.193(6)
Mn_13 Mn   2 0.375 0.75 0.875 1 0.193(6)
Mn_14 Mn   2 0.375 0.75 0.125 1 0.193(6)
Mn_15 Mn   2 0.375 0.75 0.375 1 0.193(6)
Mn_16 Mn   2 0.375 0.75 0.625 1 0.193(6)
O_1 O   2 0.08656(13) 0.3081(3) 0.00789(13) 1 0.221(18)
O_2 O   2 0.16344(13) 0.1919(3) 0.24211(13) 1 0.221(18)
O_3 O   2 0.08656(13) 0.3081(3) 0.50789(13) 1 0.221(18)
O_4 O   2 0.16344(13) 0.1919(3) 0.74211(13) 1 0.221(18)
O_5 O   2 0.08656(13) 0.6919(3) 0.00789(13) 1 0.221(18)
O_6 O   2 0.16344(13) 0.8081(3) 0.24211(13) 1 0.221(18)
O_7 O   2 0.08656(13) 0.6919(3) 0.50789(13) 1 0.221(18)
O_8 O   2 0.16344(13) 0.8081(3) 0.74211(13) 1 0.221(18)
O_9 O   2 0.41344(13) 0.3081(3) -0.00789(13) 1 0.221(18)
O_10 O   2 0.33656(13) 0.1919(3) 0.25789(13) 1 0.221(18)
O_11 O   2 0.41344(13) 0.3081(3) 0.49211(13) 1 0.221(18)
O_12 O   2 0.33656(13) 0.1919(3) 0.75789(13) 1 0.221(18)
O_13 O   2 0.41344(13) 0.6919(3) -0.00789(13) 1 0.221(18)
O_14 O   2 0.33656(13) 0.8081(3) 0.25789(13) 1 0.221(18)
O_15 O   2 0.41344(13) 0.6919(3) 0.49211(13) 1 0.221(18)
O_16 O   2 0.33656(13) 0.8081(3) 0.75789(13) 1 0.221(18)
O_17 O   2 0.00597(13) 0.1751(3) 0.84386(13) 1 0.221(18)
O_18 O   2 0.00597(13) 0.1751(3) 0.34386(13) 1 0.221(18)
O_19 O   2 0.00597(13) 0.8249(3) 0.84386(13) 1 0.221(18)
O_20 O   2 0.00597(13) 0.8249(3) 0.34386(13) 1 0.221(18)
O_21 O   2 0.24403(13) 0.3249(3) 0.90614(13) 1 0.221(18)
O_22 O   2 0.25597(13) 0.3249(3) 0.09386(13) 1 0.221(18)
O_23 O   2 0.24403(13) 0.3249(3) 0.40614(13) 1 0.221(18)
O_24 O   2 0.25597(13) 0.3249(3) 0.59386(13) 1 0.221(18)
O_25 O   2 0.24403(13) 0.6751(3) 0.90614(13) 1 0.221(18)
O_26 O   2 0.25597(13) 0.6751(3) 0.09386(13) 1 0.221(18)
O_27 O   2 0.24403(13) 0.6751(3) 0.40614(13) 1 0.221(18)
O_28 O   2 0.25597(13) 0.6751(3) 0.59386(13) 1 0.221(18)
O_29 O   2 0.50597(13) 0.1751(3) 0.84386(13) 1 0.221(18)
O_30 O   2 0.50597(13) 0.1751(3) 0.34386(13) 1 0.221(18)
O_31 O   2 0.50597(13) 0.8249(3) 0.84386(13) 1 0.221(18)
O_32 O   2 0.50597(13) 0.8249(3) 0.34386(13) 1 0.221(18)
O_33 O   2 0.15620(19) 0 0.91019(19) 1 0.221(18)
O_34 O   2 0.15232(19) 0 0.08394(19) 1 0.221(18)
O_35 O   2 0.15620(19) 0 0.41019(19) 1 0.221(18)
O_36 O   2 0.15232(19) 0 0.58394(19) 1 0.221(18)
O_37 O   2 0.09380(19) 0.5 0.83981(19) 1 0.221(18)
O_38 O   2 0.09768(19) 0.5 0.16606(19) 1 0.221(18)
O_39 O   2 0.09380(19) 0.5 0.33981(19) 1 0.221(18)
O_40 O   2 0.09768(19) 0.5 0.66606(19) 1 0.221(18)
O_41 O   2 0.34768(19) 0 0.91606(19) 1 0.221(18)
O_42 O   2 0.34380(19) 0 0.08981(19) 1 0.221(18)
O_43 O   2 0.34768(19) 0 0.41606(19) 1 0.221(18)
O_44 O   2 0.34380(19) 0 0.58981(19) 1 0.221(18)
O_45 O   2 0.40232(19) 0.5 0.83394(19) 1 0.221(18)
O_46 O   2 0.40620(19) 0.5 0.16019(19) 1 0.221(18)
O_47 O   2 0.40232(19) 0.5 0.33394(19) 1 0.221(18)
O_48 O   2 0.40620(19) 0.5 0.66019(19) 1 0.221(18)
