# Supplementary material for: Striping of orbital-order with charge-disorder in optimally doped manganites
Source: Nat Commun. 2021 Nov 3;12:6319. doi: 10.1038/s41467-021-26625-w (PMC8566459; doi:10.1038/s41467-021-26625-w)
Supplement: Supplementary file 4 — Supplementary Data 1. [file 41467_2021_26625_MOESM4_ESM.zip › CIF_files/80K/native_setting/La0p2_170920.cif]

data_
_chemical_name_mineral ??
_cell_length_a 7.382481(13)
_cell_length_b 7.382481(13)
_cell_length_c 7.382481(13)
_cell_angle_alpha 90.36148(8)
_cell_angle_beta 90.36148(8)
_cell_angle_gamma 90.36148(8)
_cell_volume 402.329(2)
_symmetry_space_group_name_H-M P1
loop_
	_symmetry_equiv_pos_as_xyz
	 'x, y, z '
loop_
_atom_site_label
_atom_site_type_symbol
_atom_site_symmetry_multiplicity
_atom_site_fract_x
_atom_site_fract_y
_atom_site_fract_z
_atom_site_occupancy
_atom_site_B_iso_or_equiv
Mn_1 Mn   1 0.25 0.25 0.75 1 0.153(9)
Mn_2 Mn   1 0.25 0.25 0.25 1 0.153(9)
Mn_3 Mn   1 0.25 0.75 0.75 1 0.153(9)
Mn_4 Mn   1 0.25 0.75 0.25 1 0.153(9)
Mn_5 Mn   1 0.75 0.25 0.75 1 0.153(9)
Mn_6 Mn   1 0.75 0.25 0.25 1 0.153(9)
Mn_7 Mn   1 0.75 0.75 0.75 1 0.153(9)
Mn_8 Mn   1 0.75 0.75 0.25 1 0.153(9)
La_1 La   1 0 0 -0 0.2 0.44(3)
Ca_1 Ca   1 0 0 -0 0.8 0.44(3)
Mn_A_2 Mn   1 0 0 0.5 1 0.374(16)
Mn_A_3 Mn   1 0 0.5 0 1 0.374(16)
Mn_A_4 Mn   1 0 0.5 0.5 1 0.374(16)
Mn_A_5 Mn   1 0.5 0 0 1 0.374(16)
Mn_A_6 Mn   1 0.5 0 0.5 1 0.374(16)
Mn_A_7 Mn   1 0.5 0.5 0 1 0.374(16)
La_8 La   1 0.5 0.5 0.5 0.2 0.44(3)
Ca_8 Ca   1 0.5 0.5 0.5 0.8 0.44(3)
O_1 O   1 0.1891(5) 0.3180(5) 0.0091(8) 1 0.07(2)
O_2 O   1 0.3109(5) 0.1820(5) 0.4909(8) 1 0.07(2)
O_3 O   1 0.1658(5) 0.6967(5) 0.0203(5) 1 0.07(2)
O_4 O   1 0.3342(5) 0.8033(5) 0.4797(5) 1 0.07(2)
O_5 O   1 0.8342(5) 0.3033(5) -0.0203(5) 1 0.07(2)
O_6 O   1 0.6658(5) 0.1967(5) 0.5203(5) 1 0.07(2)
O_7 O   1 0.8109(5) 0.6820(5) -0.0091(8) 1 0.07(2)
O_8 O   1 0.6891(5) 0.8180(5) 0.5091(8) 1 0.07(2)
O_9 O   1 -0.0091(8) 0.1891(5) 0.6820(5) 1 0.07(2)
O_10 O   1 -0.0203(5) 0.1658(5) 0.3033(5) 1 0.07(2)
O_11 O   1 0.0203(5) 0.8342(5) 0.6967(5) 1 0.07(2)
O_12 O   1 0.0091(8) 0.8109(5) 0.3180(5) 1 0.07(2)
O_13 O   1 0.5091(8) 0.3109(5) 0.8180(5) 1 0.07(2)
O_14 O   1 0.5203(5) 0.3342(5) 0.1967(5) 1 0.07(2)
O_15 O   1 0.4797(5) 0.6658(5) 0.8033(5) 1 0.07(2)
O_16 O   1 0.4909(8) 0.6891(5) 0.1820(5) 1 0.07(2)
O_17 O   1 0.3180(5) -0.0091(8) 0.8109(5) 1 0.07(2)
O_18 O   1 0.3033(5) 0.0203(5) 0.1658(5) 1 0.07(2)
O_19 O   1 0.1820(5) 0.5091(8) 0.6891(5) 1 0.07(2)
O_20 O   1 0.1967(5) 0.4797(5) 0.3342(5) 1 0.07(2)
O_21 O   1 0.6967(5) -0.0203(5) 0.8342(5) 1 0.07(2)
O_22 O   1 0.6820(5) 0.0091(8) 0.1891(5) 1 0.07(2)
O_23 O   1 0.8033(5) 0.5203(5) 0.6658(5) 1 0.07(2)
O_24 O   1 0.8180(5) 0.4909(8) 0.3109(5) 1 0.07(2)
