# Supplementary material for: Striping of orbital-order with charge-disorder in optimally doped manganites
Source: Nat Commun. 2021 Nov 3;12:6319. doi: 10.1038/s41467-021-26625-w (PMC8566459; doi:10.1038/s41467-021-26625-w)
Supplement: Supplementary file 4 — Supplementary Data 1. [file 41467_2021_26625_MOESM4_ESM.zip › CIF_files/80K/native_setting/Na0p2_170320.cif]

data_
_chemical_name_mineral ??
_cell_length_a 7.351766(3)
_cell_length_b 7.351766(3)
_cell_length_c 7.351766(3)
_cell_angle_alpha 90.26747(2)
_cell_angle_beta 90.26747(2)
_cell_angle_gamma 90.26747(2)
_cell_volume 397.3386(5)
_symmetry_space_group_name_H-M P1
loop_
	_symmetry_equiv_pos_as_xyz
	 'x, y, z '
loop_
_atom_site_label
_atom_site_type_symbol
_atom_site_symmetry_multiplicity
_atom_site_fract_x
_atom_site_fract_y
_atom_site_fract_z
_atom_site_occupancy
_atom_site_B_iso_or_equiv
Mn_1 Mn   1 0.25 0.25 0.75 1 0.106(4)
Mn_2 Mn   1 0.25 0.25 0.25 1 0.106(4)
Mn_3 Mn   1 0.25 0.75 0.75 1 0.106(4)
Mn_4 Mn   1 0.25 0.75 0.25 1 0.106(4)
Mn_5 Mn   1 0.75 0.25 0.75 1 0.106(4)
Mn_6 Mn   1 0.75 0.25 0.25 1 0.106(4)
Mn_7 Mn   1 0.75 0.75 0.75 1 0.106(4)
Mn_8 Mn   1 0.75 0.75 0.25 1 0.106(4)
Na_1 Na   1 0 0 -0 0.2 0.17(2)
Ca_1 Ca   1 0 0 -0 0.8 0.17(2)
Mn_A_2 Mn   1 0 0 0.5 1 0.339(7)
Mn_A_3 Mn   1 0 0.5 0 1 0.339(7)
Mn_A_4 Mn   1 0 0.5 0.5 1 0.339(7)
Mn_A_5 Mn   1 0.5 0 0 1 0.339(7)
Mn_A_6 Mn   1 0.5 0 0.5 1 0.339(7)
Mn_A_7 Mn   1 0.5 0.5 0 1 0.339(7)
Na_8 Na   1 0.5 0.5 0.5 0.2 0.17(2)
Ca_8 Ca   1 0.5 0.5 0.5 0.8 0.17(2)
O_1 O   1 0.1861(3) 0.3181(3) 0.0112(4) 1 0.053(11)
O_2 O   1 0.3139(3) 0.1819(3) 0.4888(4) 1 0.053(11)
O_3 O   1 0.1680(3) 0.6966(3) 0.0160(4) 1 0.053(11)
O_4 O   1 0.3320(3) 0.8034(3) 0.4840(4) 1 0.053(11)
O_5 O   1 0.8320(3) 0.3034(3) -0.0160(4) 1 0.053(11)
O_6 O   1 0.6680(3) 0.1966(3) 0.5160(4) 1 0.053(11)
O_7 O   1 0.8139(3) 0.6819(3) -0.0112(4) 1 0.053(11)
O_8 O   1 0.6861(3) 0.8181(3) 0.5112(4) 1 0.053(11)
O_9 O   1 -0.0112(4) 0.1861(3) 0.6819(3) 1 0.053(11)
O_10 O   1 -0.0160(4) 0.1680(3) 0.3034(3) 1 0.053(11)
O_11 O   1 0.0160(4) 0.8320(3) 0.6966(3) 1 0.053(11)
O_12 O   1 0.0112(4) 0.8139(3) 0.3181(3) 1 0.053(11)
O_13 O   1 0.5112(4) 0.3139(3) 0.8181(3) 1 0.053(11)
O_14 O   1 0.5160(4) 0.3320(3) 0.1966(3) 1 0.053(11)
O_15 O   1 0.4840(4) 0.6680(3) 0.8034(3) 1 0.053(11)
O_16 O   1 0.4888(4) 0.6861(3) 0.1819(3) 1 0.053(11)
O_17 O   1 0.3181(3) -0.0112(4) 0.8139(3) 1 0.053(11)
O_18 O   1 0.3034(3) 0.0160(4) 0.1680(3) 1 0.053(11)
O_19 O   1 0.1819(3) 0.5112(4) 0.6861(3) 1 0.053(11)
O_20 O   1 0.1966(3) 0.4840(4) 0.3320(3) 1 0.053(11)
O_21 O   1 0.6966(3) -0.0160(4) 0.8320(3) 1 0.053(11)
O_22 O   1 0.6819(3) 0.0112(4) 0.1861(3) 1 0.053(11)
O_23 O   1 0.8034(3) 0.5160(4) 0.6680(3) 1 0.053(11)
O_24 O   1 0.8181(3) 0.4888(4) 0.3139(3) 1 0.053(11)
