# Supplementary material for: Striping of orbital-order with charge-disorder in optimally doped manganites
Source: Nat Commun. 2021 Nov 3;12:6319. doi: 10.1038/s41467-021-26625-w (PMC8566459; doi:10.1038/s41467-021-26625-w)
Supplement: Supplementary file 4 — Supplementary Data 1. [file 41467_2021_26625_MOESM4_ESM.zip › CIF_files/80K/native_setting/Na0p4_070920.cif]

data_
_chemical_name_mineral ??
_cell_length_a 14.64802(5)
_cell_length_b 7.32580(2)
_cell_length_c 14.73941(2)
_cell_angle_alpha 90
_cell_angle_beta 90.0168(3)
_cell_angle_gamma 90
_cell_volume 1581.663(6)
_symmetry_space_group_name_H-M 3.3
loop_
	_symmetry_equiv_pos_as_xyz
	 '-x, y, -z '
	 'x, y, z '
loop_
_atom_site_label
_atom_site_type_symbol
_atom_site_symmetry_multiplicity
_atom_site_fract_x
_atom_site_fract_y
_atom_site_fract_z
_atom_site_occupancy
_atom_site_B_iso_or_equiv
Na_1 Na   1 0 0 0 0.4 0.19(3)
Ca_1 Ca   1 0 0 0 0.6 0.19(3)
Ca_2 Mn   2 0.00434(6) 0 0.25434(6) 1 0.310(10)
Na_3 Na   1 0 0 0.5 0.4 0.19(3)
Ca_3 Ca   1 0 0 0.5 0.6 0.19(3)
Ca_4 Mn   1 0 0.5 0 1 0.310(10)
Ca_5 Mn   2 0.00434(6) 0.5 0.25434(6) 1 0.310(10)
Ca_6 Mn   1 0 0.5 0.5 1 0.310(10)
Ca_7 Mn   2 0.24566(6) 0 -0.00434(6) 1 0.310(10)
Ca_8 Mn   2 0.25 0 0.25 1 0.310(10)
Ca_9 Mn   2 0.25434(6) 0 0.50434(6) 1 0.310(10)
Ca_10 Mn   2 0.25 0 0.75 1 0.310(10)
Ca_11 Mn   2 0.24566(6) 0.5 -0.00434(6) 1 0.310(10)
Na_12 Na   2 0.25 0.5 0.25 0.4 0.19(3)
Ca_12 Ca   2 0.25 0.5 0.25 0.6 0.19(3)
Ca_13 Mn   2 0.25434(6) 0.5 0.50434(6) 1 0.310(10)
Na_14 Na   2 0.25 0.5 0.75 0.4 0.19(3)
Ca_14 Ca   2 0.25 0.5 0.75 0.6 0.19(3)
Na_15 Na   1 0.5 0 0 0.4 0.19(3)
Ca_15 Ca   1 0.5 0 0 0.6 0.19(3)
Ca_16 Mn   2 0.49566(6) 0 0.24566(6) 1 0.310(10)
Na_17 Na   1 0.5 0 0.5 0.4 0.19(3)
Ca_17 Ca   1 0.5 0 0.5 0.6 0.19(3)
Ca_18 Mn   1 0.5 0.5 0 1 0.310(10)
Ca_19 Mn   2 0.49566(6) 0.5 0.24566(6) 1 0.310(10)
Ca_20 Mn   1 0.5 0.5 0.5 1 0.310(10)
Mn_1 Mn   2 0.12303(7) 0.25 0.87303(7) 1 0.195(6)
Mn_2 Mn   2 0.125 0.25 0.125 1 0.195(6)
Mn_3 Mn   2 0.12697(7) 0.25 0.37697(7) 1 0.195(6)
Mn_4 Mn   2 0.125 0.25 0.625 1 0.195(6)
Mn_5 Mn   2 0.12303(7) 0.75 0.87303(7) 1 0.195(6)
Mn_6 Mn   2 0.125 0.75 0.125 1 0.195(6)
Mn_7 Mn   2 0.12697(7) 0.75 0.37697(7) 1 0.195(6)
Mn_8 Mn   2 0.125 0.75 0.625 1 0.195(6)
Mn_9 Mn   2 0.375 0.25 0.875 1 0.195(6)
Mn_10 Mn   2 0.37303(7) 0.25 0.12303(7) 1 0.195(6)
Mn_11 Mn   2 0.375 0.25 0.375 1 0.195(6)
Mn_12 Mn   2 0.37697(7) 0.25 0.62697(7) 1 0.195(6)
Mn_13 Mn   2 0.375 0.75 0.875 1 0.195(6)
Mn_14 Mn   2 0.37303(7) 0.75 0.12303(7) 1 0.195(6)
Mn_15 Mn   2 0.375 0.75 0.375 1 0.195(6)
Mn_16 Mn   2 0.37697(7) 0.75 0.62697(7) 1 0.195(6)
O_1 O   2 0.0892(3) 0.3100(3) -0.0083(4) 1 0.296(17)
O_2 O   2 0.1608(3) 0.1900(3) 0.2583(4) 1 0.296(17)
O_3 O   2 0.0902(3) 0.3100(3) 0.4985(4) 1 0.296(17)
O_4 O   2 0.1598(3) 0.1900(3) 0.7515(4) 1 0.296(17)
O_5 O   2 0.0892(3) 0.6900(3) -0.0083(4) 1 0.296(17)
O_6 O   2 0.1608(3) 0.8100(3) 0.2583(4) 1 0.296(17)
O_7 O   2 0.0902(3) 0.6900(3) 0.4985(4) 1 0.296(17)
O_8 O   2 0.1598(3) 0.8100(3) 0.7515(4) 1 0.296(17)
O_9 O   2 0.4098(3) 0.3100(3) 0.0015(4) 1 0.296(17)
O_10 O   2 0.3392(3) 0.1900(3) 0.2417(4) 1 0.296(17)
O_11 O   2 0.4108(3) 0.3100(3) 0.5083(4) 1 0.296(17)
O_12 O   2 0.3402(3) 0.1900(3) 0.7485(4) 1 0.296(17)
O_13 O   2 0.4098(3) 0.6900(3) 0.0015(4) 1 0.296(17)
O_14 O   2 0.3392(3) 0.8100(3) 0.2417(4) 1 0.296(17)
O_15 O   2 0.4108(3) 0.6900(3) 0.5083(4) 1 0.296(17)
O_16 O   2 0.3402(3) 0.8100(3) 0.7485(4) 1 0.296(17)
O_17 O   2 -0.0051(4) 0.1799(3) 0.8438(3) 1 0.296(17)
O_18 O   2 0.0017(4) 0.1799(3) 0.3448(3) 1 0.296(17)
O_19 O   2 -0.0051(4) 0.8201(3) 0.8438(3) 1 0.296(17)
O_20 O   2 0.0017(4) 0.8201(3) 0.3448(3) 1 0.296(17)
O_21 O   2 0.2483(4) 0.3201(3) 0.9052(3) 1 0.296(17)
O_22 O   2 0.2449(4) 0.3201(3) 0.0938(3) 1 0.296(17)
O_23 O   2 0.2551(4) 0.3201(3) 0.4062(3) 1 0.296(17)
O_24 O   2 0.2517(4) 0.3201(3) 0.5948(3) 1 0.296(17)
O_25 O   2 0.2483(4) 0.6799(3) 0.9052(3) 1 0.296(17)
O_26 O   2 0.2449(4) 0.6799(3) 0.0938(3) 1 0.296(17)
O_27 O   2 0.2551(4) 0.6799(3) 0.4062(3) 1 0.296(17)
O_28 O   2 0.2517(4) 0.6799(3) 0.5948(3) 1 0.296(17)
O_29 O   2 0.5017(4) 0.1799(3) 0.8448(3) 1 0.296(17)
O_30 O   2 0.4949(4) 0.1799(3) 0.3438(3) 1 0.296(17)
O_31 O   2 0.5017(4) 0.8201(3) 0.8448(3) 1 0.296(17)
O_32 O   2 0.4949(4) 0.8201(3) 0.3438(3) 1 0.296(17)
O_33 O   2 0.1525(3) 0 0.9070(3) 1 0.296(17)
O_34 O   2 0.15507(14) 0 0.09042(16) 1 0.296(17)
O_35 O   2 0.1576(3) 0 0.4122(3) 1 0.296(17)
O_36 O   2 0.15507(14) 0 0.59042(16) 1 0.296(17)
O_37 O   2 0.0924(3) 0.5 0.8378(3) 1 0.296(17)
O_38 O   2 0.09493(14) 0.5 0.15958(16) 1 0.296(17)
O_39 O   2 0.0975(3) 0.5 0.3430(3) 1 0.296(17)
O_40 O   2 0.09493(14) 0.5 0.65958(16) 1 0.296(17)
O_41 O   2 0.34493(14) 0 0.90958(16) 1 0.296(17)
O_42 O   2 0.3424(3) 0 0.0878(3) 1 0.296(17)
O_43 O   2 0.34493(14) 0 0.40958(16) 1 0.296(17)
O_44 O   2 0.3475(3) 0 0.5930(3) 1 0.296(17)
O_45 O   2 0.40507(14) 0.5 0.84042(16) 1 0.296(17)
O_46 O   2 0.4025(3) 0.5 0.1570(3) 1 0.296(17)
O_47 O   2 0.40507(14) 0.5 0.34042(16) 1 0.296(17)
O_48 O   2 0.4076(3) 0.5 0.6622(3) 1 0.296(17)
