# Supplementary material for: Striping of orbital-order with charge-disorder in optimally doped manganites
Source: Nat Commun. 2021 Nov 3;12:6319. doi: 10.1038/s41467-021-26625-w (PMC8566459; doi:10.1038/s41467-021-26625-w)
Supplement: Supplementary file 4 — Supplementary Data 1. [file 41467_2021_26625_MOESM4_ESM.zip › CIF_files/80K/native_setting/Na0p5_170320.cif]

data_
_chemical_name_mineral ??
_cell_length_a 14.64315(2)
_cell_length_b 7.313161(10)
_cell_length_c 14.735500(18)
_cell_angle_alpha 90
_cell_angle_beta 90.03496(9)
_cell_angle_gamma 90
_cell_volume 1577.991(5)
_symmetry_space_group_name_H-M 3.3
loop_
	_symmetry_equiv_pos_as_xyz
	 '-x, y, -z '
	 'x, y, z '
loop_
_atom_site_label
_atom_site_type_symbol
_atom_site_symmetry_multiplicity
_atom_site_fract_x
_atom_site_fract_y
_atom_site_fract_z
_atom_site_occupancy
_atom_site_B_iso_or_equiv
Na_1 Na   1 0 0 0 0.5 0.08(3)
Ca_1 Ca   1 0 0 0 0.5 0.08(3)
Ca_2 Mn   2 0.00460(5) 0 0.25460(5) 1 0.304(8)
Na_3 Na   1 0 0 0.5 0.5 0.08(3)
Ca_3 Ca   1 0 0 0.5 0.5 0.08(3)
Ca_4 Mn   1 0 0.5 0 1 0.304(8)
Ca_5 Mn   2 0.00460(5) 0.5 0.25460(5) 1 0.304(8)
Ca_6 Mn   1 0 0.5 0.5 1 0.304(8)
Ca_7 Mn   2 0.24540(5) 0 -0.00460(5) 1 0.304(8)
Ca_8 Mn   2 0.25 0 0.25 1 0.304(8)
Ca_9 Mn   2 0.25460(5) 0 0.50460(5) 1 0.304(8)
Ca_10 Mn   2 0.25 0 0.75 1 0.304(8)
Ca_11 Mn   2 0.24540(5) 0.5 -0.00460(5) 1 0.304(8)
Na_12 Na   2 0.25 0.5 0.25 0.5 0.08(3)
Ca_12 Ca   2 0.25 0.5 0.25 0.5 0.08(3)
Ca_13 Mn   2 0.25460(5) 0.5 0.50460(5) 1 0.304(8)
Na_14 Na   2 0.25 0.5 0.75 0.5 0.08(3)
Ca_14 Ca   2 0.25 0.5 0.75 0.5 0.08(3)
Na_15 Na   1 0.5 0 0 0.5 0.08(3)
Ca_15 Ca   1 0.5 0 0 0.5 0.08(3)
Ca_16 Mn   2 0.49540(5) 0 0.24540(5) 1 0.304(8)
Na_17 Na   1 0.5 0 0.5 0.5 0.08(3)
Ca_17 Ca   1 0.5 0 0.5 0.5 0.08(3)
Ca_18 Mn   1 0.5 0.5 0 1 0.304(8)
Ca_19 Mn   2 0.49540(5) 0.5 0.24540(5) 1 0.304(8)
Ca_20 Mn   1 0.5 0.5 0.5 1 0.304(8)
Mn_1 Mn   2 0.12233(5) 0.25 0.87233(5) 1 0.141(5)
Mn_2 Mn   2 0.125 0.25 0.125 1 0.141(5)
Mn_3 Mn   2 0.12767(5) 0.25 0.37767(5) 1 0.141(5)
Mn_4 Mn   2 0.125 0.25 0.625 1 0.141(5)
Mn_5 Mn   2 0.12233(5) 0.75 0.87233(5) 1 0.141(5)
Mn_6 Mn   2 0.125 0.75 0.125 1 0.141(5)
Mn_7 Mn   2 0.12767(5) 0.75 0.37767(5) 1 0.141(5)
Mn_8 Mn   2 0.125 0.75 0.625 1 0.141(5)
Mn_9 Mn   2 0.375 0.25 0.875 1 0.141(5)
Mn_10 Mn   2 0.37233(5) 0.25 0.12233(5) 1 0.141(5)
Mn_11 Mn   2 0.375 0.25 0.375 1 0.141(5)
Mn_12 Mn   2 0.37767(5) 0.25 0.62767(5) 1 0.141(5)
Mn_13 Mn   2 0.375 0.75 0.875 1 0.141(5)
Mn_14 Mn   2 0.37233(5) 0.75 0.12233(5) 1 0.141(5)
Mn_15 Mn   2 0.375 0.75 0.375 1 0.141(5)
Mn_16 Mn   2 0.37767(5) 0.75 0.62767(5) 1 0.141(5)
O_1 O   2 0.08719(19) 0.3126(2) -0.0086(2) 1 0.224(13)
O_2 O   2 0.16281(19) 0.1874(2) 0.2586(2) 1 0.224(13)
O_3 O   2 0.09065(19) 0.3126(2) 0.4994(2) 1 0.224(13)
O_4 O   2 0.15935(19) 0.1874(2) 0.7506(2) 1 0.224(13)
O_5 O   2 0.08719(19) 0.6874(2) -0.0086(2) 1 0.224(13)
O_6 O   2 0.16281(19) 0.8126(2) 0.2586(2) 1 0.224(13)
O_7 O   2 0.09065(19) 0.6874(2) 0.4994(2) 1 0.224(13)
O_8 O   2 0.15935(19) 0.8126(2) 0.7506(2) 1 0.224(13)
O_9 O   2 0.40935(19) 0.3126(2) 0.0006(2) 1 0.224(13)
O_10 O   2 0.33719(19) 0.1874(2) 0.2414(2) 1 0.224(13)
O_11 O   2 0.41281(19) 0.3126(2) 0.5086(2) 1 0.224(13)
O_12 O   2 0.34065(19) 0.1874(2) 0.7494(2) 1 0.224(13)
O_13 O   2 0.40935(19) 0.6874(2) 0.0006(2) 1 0.224(13)
O_14 O   2 0.33719(19) 0.8126(2) 0.2414(2) 1 0.224(13)
O_15 O   2 0.41281(19) 0.6874(2) 0.5086(2) 1 0.224(13)
O_16 O   2 0.34065(19) 0.8126(2) 0.7494(2) 1 0.224(13)
O_17 O   2 -0.0037(2) 0.1803(2) 0.84290(19) 1 0.224(13)
O_18 O   2 0.0043(2) 0.1803(2) 0.34636(19) 1 0.224(13)
O_19 O   2 -0.0037(2) 0.8197(2) 0.84290(19) 1 0.224(13)
O_20 O   2 0.0043(2) 0.8197(2) 0.34636(19) 1 0.224(13)
O_21 O   2 0.2457(2) 0.3197(2) 0.90364(19) 1 0.224(13)
O_22 O   2 0.2463(2) 0.3197(2) 0.09290(19) 1 0.224(13)
O_23 O   2 0.2537(2) 0.3197(2) 0.40710(19) 1 0.224(13)
O_24 O   2 0.2543(2) 0.3197(2) 0.59636(19) 1 0.224(13)
O_25 O   2 0.2457(2) 0.6803(2) 0.90364(19) 1 0.224(13)
O_26 O   2 0.2463(2) 0.6803(2) 0.09290(19) 1 0.224(13)
O_27 O   2 0.2537(2) 0.6803(2) 0.40710(19) 1 0.224(13)
O_28 O   2 0.2543(2) 0.6803(2) 0.59636(19) 1 0.224(13)
O_29 O   2 0.5043(2) 0.1803(2) 0.84636(19) 1 0.224(13)
O_30 O   2 0.4963(2) 0.1803(2) 0.34290(19) 1 0.224(13)
O_31 O   2 0.5043(2) 0.8197(2) 0.84636(19) 1 0.224(13)
O_32 O   2 0.4963(2) 0.8197(2) 0.34290(19) 1 0.224(13)
O_33 O   2 0.1530(2) 0 0.9087(2) 1 0.224(13)
O_34 O   2 0.15549(10) 0 0.08885(11) 1 0.224(13)
O_35 O   2 0.1580(2) 0 0.4136(2) 1 0.224(13)
O_36 O   2 0.15549(10) 0 0.58885(11) 1 0.224(13)
O_37 O   2 0.0920(2) 0.5 0.8364(2) 1 0.224(13)
O_38 O   2 0.09451(10) 0.5 0.16115(11) 1 0.224(13)
O_39 O   2 0.0970(2) 0.5 0.3413(2) 1 0.224(13)
O_40 O   2 0.09451(10) 0.5 0.66115(11) 1 0.224(13)
O_41 O   2 0.34451(10) 0 0.91115(11) 1 0.224(13)
O_42 O   2 0.3420(2) 0 0.0864(2) 1 0.224(13)
O_43 O   2 0.34451(10) 0 0.41115(11) 1 0.224(13)
O_44 O   2 0.3470(2) 0 0.5913(2) 1 0.224(13)
O_45 O   2 0.40549(10) 0.5 0.83885(11) 1 0.224(13)
O_46 O   2 0.4030(2) 0.5 0.1587(2) 1 0.224(13)
O_47 O   2 0.40549(10) 0.5 0.33885(11) 1 0.224(13)
O_48 O   2 0.4080(2) 0.5 0.6636(2) 1 0.224(13)
