# Supplementary material for: Striping of orbital-order with charge-disorder in optimally doped manganites
Source: Nat Commun. 2021 Nov 3;12:6319. doi: 10.1038/s41467-021-26625-w (PMC8566459; doi:10.1038/s41467-021-26625-w)
Supplement: Supplementary file 4 — Supplementary Data 1. [file 41467_2021_26625_MOESM4_ESM.zip › CIF_files/80K/native_setting/Na0p6_170320.cif]

data_
_chemical_name_mineral ??
_cell_length_a 14.64591(3)
_cell_length_b 7.294528(17)
_cell_length_c 14.72563(3)
_cell_angle_alpha 90
_cell_angle_beta 90.12576(12)
_cell_angle_gamma 90
_cell_volume 1573.209(8)
_symmetry_space_group_name_H-M 3.3
loop_
	_symmetry_equiv_pos_as_xyz
	 '-x, y, -z '
	 'x, y, z '
loop_
_atom_site_label
_atom_site_type_symbol
_atom_site_symmetry_multiplicity
_atom_site_fract_x
_atom_site_fract_y
_atom_site_fract_z
_atom_site_occupancy
_atom_site_B_iso_or_equiv
Na_1 Na   1 0 0 0 0.6 0.06(3)
Ca_1 Ca   1 0 0 0 0.4 0.06(3)
Ca_2 Mn   2 0.00526(6) 0 0.25526(6) 1 0.253(10)
Na_3 Na   1 0 0 0.5 0.6 0.06(3)
Ca_3 Ca   1 0 0 0.5 0.4 0.06(3)
Ca_4 Mn   1 0 0.5 0 1 0.253(10)
Ca_5 Mn   2 0.00526(6) 0.5 0.25526(6) 1 0.253(10)
Ca_6 Mn   1 0 0.5 0.5 1 0.253(10)
Ca_7 Mn   2 0.24474(6) 0 -0.00526(6) 1 0.253(10)
Ca_8 Mn   2 0.25 0 0.25 1 0.253(10)
Ca_9 Mn   2 0.25526(6) 0 0.50526(6) 1 0.253(10)
Ca_10 Mn   2 0.25 0 0.75 1 0.253(10)
Ca_11 Mn   2 0.24474(6) 0.5 -0.00526(6) 1 0.253(10)
Na_12 Na   2 0.25 0.5 0.25 0.6 0.06(3)
Ca_12 Ca   2 0.25 0.5 0.25 0.4 0.06(3)
Ca_13 Mn   2 0.25526(6) 0.5 0.50526(6) 1 0.253(10)
Na_14 Na   2 0.25 0.5 0.75 0.6 0.06(3)
Ca_14 Ca   2 0.25 0.5 0.75 0.4 0.06(3)
Na_15 Na   1 0.5 0 0 0.6 0.06(3)
Ca_15 Ca   1 0.5 0 0 0.4 0.06(3)
Ca_16 Mn   2 0.49474(6) 0 0.24474(6) 1 0.253(10)
Na_17 Na   1 0.5 0 0.5 0.6 0.06(3)
Ca_17 Ca   1 0.5 0 0.5 0.4 0.06(3)
Ca_18 Mn   1 0.5 0.5 0 1 0.253(10)
Ca_19 Mn   2 0.49474(6) 0.5 0.24474(6) 1 0.253(10)
Ca_20 Mn   1 0.5 0.5 0.5 1 0.253(10)
Mn_1 Mn   2 0.12220(6) 0.25 0.87220(6) 1 0.175(7)
Mn_2 Mn   2 0.125 0.25 0.125 1 0.175(7)
Mn_3 Mn   2 0.12780(6) 0.25 0.37780(6) 1 0.175(7)
Mn_4 Mn   2 0.125 0.25 0.625 1 0.175(7)
Mn_5 Mn   2 0.12220(6) 0.75 0.87220(6) 1 0.175(7)
Mn_6 Mn   2 0.125 0.75 0.125 1 0.175(7)
Mn_7 Mn   2 0.12780(6) 0.75 0.37780(6) 1 0.175(7)
Mn_8 Mn   2 0.125 0.75 0.625 1 0.175(7)
Mn_9 Mn   2 0.375 0.25 0.875 1 0.175(7)
Mn_10 Mn   2 0.37220(6) 0.25 0.12220(6) 1 0.175(7)
Mn_11 Mn   2 0.375 0.25 0.375 1 0.175(7)
Mn_12 Mn   2 0.37780(6) 0.25 0.62780(6) 1 0.175(7)
Mn_13 Mn   2 0.375 0.75 0.875 1 0.175(7)
Mn_14 Mn   2 0.37220(6) 0.75 0.12220(6) 1 0.175(7)
Mn_15 Mn   2 0.375 0.75 0.375 1 0.175(7)
Mn_16 Mn   2 0.37780(6) 0.75 0.62780(6) 1 0.175(7)
O_1 O   2 0.0894(2) 0.3127(2) -0.0090(2) 1 0.216(16)
O_2 O   2 0.1606(2) 0.1873(2) 0.2590(2) 1 0.216(16)
O_3 O   2 0.0928(2) 0.3127(2) 0.4998(2) 1 0.216(16)
O_4 O   2 0.1572(2) 0.1873(2) 0.7502(2) 1 0.216(16)
O_5 O   2 0.0894(2) 0.6873(2) -0.0090(2) 1 0.216(16)
O_6 O   2 0.1606(2) 0.8127(2) 0.2590(2) 1 0.216(16)
O_7 O   2 0.0928(2) 0.6873(2) 0.4998(2) 1 0.216(16)
O_8 O   2 0.1572(2) 0.8127(2) 0.7502(2) 1 0.216(16)
O_9 O   2 0.4072(2) 0.3127(2) 0.0002(2) 1 0.216(16)
O_10 O   2 0.3394(2) 0.1873(2) 0.2410(2) 1 0.216(16)
O_11 O   2 0.4106(2) 0.3127(2) 0.5090(2) 1 0.216(16)
O_12 O   2 0.3428(2) 0.1873(2) 0.7498(2) 1 0.216(16)
O_13 O   2 0.4072(2) 0.6873(2) 0.0002(2) 1 0.216(16)
O_14 O   2 0.3394(2) 0.8127(2) 0.2410(2) 1 0.216(16)
O_15 O   2 0.4106(2) 0.6873(2) 0.5090(2) 1 0.216(16)
O_16 O   2 0.3428(2) 0.8127(2) 0.7498(2) 1 0.216(16)
O_17 O   2 -0.0045(2) 0.1795(2) 0.8439(2) 1 0.216(16)
O_18 O   2 0.0043(2) 0.1795(2) 0.3473(2) 1 0.216(16)
O_19 O   2 -0.0045(2) 0.8205(2) 0.8439(2) 1 0.216(16)
O_20 O   2 0.0043(2) 0.8205(2) 0.3473(2) 1 0.216(16)
O_21 O   2 0.2457(2) 0.3205(2) 0.9027(2) 1 0.216(16)
O_22 O   2 0.2455(2) 0.3205(2) 0.0939(2) 1 0.216(16)
O_23 O   2 0.2545(2) 0.3205(2) 0.4061(2) 1 0.216(16)
O_24 O   2 0.2543(2) 0.3205(2) 0.5973(2) 1 0.216(16)
O_25 O   2 0.2457(2) 0.6795(2) 0.9027(2) 1 0.216(16)
O_26 O   2 0.2455(2) 0.6795(2) 0.0939(2) 1 0.216(16)
O_27 O   2 0.2545(2) 0.6795(2) 0.4061(2) 1 0.216(16)
O_28 O   2 0.2543(2) 0.6795(2) 0.5973(2) 1 0.216(16)
O_29 O   2 0.5043(2) 0.1795(2) 0.8473(2) 1 0.216(16)
O_30 O   2 0.4955(2) 0.1795(2) 0.3439(2) 1 0.216(16)
O_31 O   2 0.5043(2) 0.8205(2) 0.8473(2) 1 0.216(16)
O_32 O   2 0.4955(2) 0.8205(2) 0.3439(2) 1 0.216(16)
O_33 O   2 0.1540(3) 0 0.9084(3) 1 0.216(16)
O_34 O   2 0.15647(12) 0 0.08914(12) 1 0.216(16)
O_35 O   2 0.1590(3) 0 0.4134(3) 1 0.216(16)
O_36 O   2 0.15647(12) 0 0.58914(12) 1 0.216(16)
O_37 O   2 0.0910(3) 0.5 0.8366(3) 1 0.216(16)
O_38 O   2 0.09353(12) 0.5 0.16086(12) 1 0.216(16)
O_39 O   2 0.0960(3) 0.5 0.3416(3) 1 0.216(16)
O_40 O   2 0.09353(12) 0.5 0.66086(12) 1 0.216(16)
O_41 O   2 0.34353(12) 0 0.91086(12) 1 0.216(16)
O_42 O   2 0.3410(3) 0 0.0866(3) 1 0.216(16)
O_43 O   2 0.34353(12) 0 0.41086(12) 1 0.216(16)
O_44 O   2 0.3460(3) 0 0.5916(3) 1 0.216(16)
O_45 O   2 0.40647(12) 0.5 0.83914(12) 1 0.216(16)
O_46 O   2 0.4040(3) 0.5 0.1584(3) 1 0.216(16)
O_47 O   2 0.40647(12) 0.5 0.33914(12) 1 0.216(16)
O_48 O   2 0.4090(3) 0.5 0.6634(3) 1 0.216(16)
