# Supplementary material for: Striping of orbital-order with charge-disorder in optimally doped manganites
Source: Nat Commun. 2021 Nov 3;12:6319. doi: 10.1038/s41467-021-26625-w (PMC8566459; doi:10.1038/s41467-021-26625-w)
Supplement: Supplementary file 4 — Supplementary Data 1. [file 41467_2021_26625_MOESM4_ESM.zip › CIF_files/80K/native_setting/Na0p7_170320.cif]

data_
_chemical_name_mineral ??
_cell_length_a 14.65992(4)
_cell_length_b 7.271725(18)
_cell_length_c 14.71565(3)
_cell_angle_alpha 90
_cell_angle_beta 90.20520(13)
_cell_angle_gamma 90
_cell_volume 1568.721(9)
_symmetry_space_group_name_H-M 3.3
loop_
	_symmetry_equiv_pos_as_xyz
	 '-x, y, -z '
	 'x, y, z '
loop_
_atom_site_label
_atom_site_type_symbol
_atom_site_symmetry_multiplicity
_atom_site_fract_x
_atom_site_fract_y
_atom_site_fract_z
_atom_site_occupancy
_atom_site_B_iso_or_equiv
Na_1 Na   1 0 0 0 0.7 0.03(4)
Ca_1 Ca   1 0 0 0 0.3 0.03(4)
Ca_2 Mn   2 0.00534(6) 0 0.25534(6) 1 0.237(12)
Na_3 Na   1 0 0 0.5 0.7 0.03(4)
Ca_3 Ca   1 0 0 0.5 0.3 0.03(4)
Ca_4 Mn   1 0 0.5 0 1 0.237(12)
Ca_5 Mn   2 0.00534(6) 0.5 0.25534(6) 1 0.237(12)
Ca_6 Mn   1 0 0.5 0.5 1 0.237(12)
Ca_7 Mn   2 0.24466(6) 0 -0.00534(6) 1 0.237(12)
Ca_8 Mn   2 0.25 0 0.25 1 0.237(12)
Ca_9 Mn   2 0.25534(6) 0 0.50534(6) 1 0.237(12)
Ca_10 Mn   2 0.25 0 0.75 1 0.237(12)
Ca_11 Mn   2 0.24466(6) 0.5 -0.00534(6) 1 0.237(12)
Na_12 Na   2 0.25 0.5 0.25 0.7 0.03(4)
Ca_12 Ca   2 0.25 0.5 0.25 0.3 0.03(4)
Ca_13 Mn   2 0.25534(6) 0.5 0.50534(6) 1 0.190(8)
Na_14 Na   2 0.25 0.5 0.75 0.7 0.03(4)
Ca_14 Ca   2 0.25 0.5 0.75 0.3 0.03(4)
Na_15 Na   1 0.5 0 0 0.7 0.03(4)
Ca_15 Ca   1 0.5 0 0 0.3 0.03(4)
Ca_16 Mn   2 0.49466(6) 0 0.24466(6) 1 0.237(12)
Na_17 Na   1 0.5 0 0.5 0.7 0.03(4)
Ca_17 Ca   1 0.5 0 0.5 0.3 0.03(4)
Ca_18 Mn   1 0.5 0.5 0 1 0.237(12)
Ca_19 Mn   2 0.49466(6) 0.5 0.24466(6) 1 0.237(12)
Ca_20 Mn   1 0.5 0.5 0.5 1 0.237(12)
Mn_1 Mn   2 0.12186(7) 0.25 0.87186(7) 1 0.190(8)
Mn_2 Mn   2 0.125 0.25 0.125 1 0.190(8)
Mn_3 Mn   2 0.12814(7) 0.25 0.37814(7) 1 0.190(8)
Mn_4 Mn   2 0.125 0.25 0.625 1 0.190(8)
Mn_5 Mn   2 0.12186(7) 0.75 0.87186(7) 1 0.190(8)
Mn_6 Mn   2 0.125 0.75 0.125 1 0.190(8)
Mn_7 Mn   2 0.12814(7) 0.75 0.37814(7) 1 0.190(8)
Mn_8 Mn   2 0.125 0.75 0.625 1 0.190(8)
Mn_9 Mn   2 0.375 0.25 0.875 1 0.190(8)
Mn_10 Mn   2 0.37186(7) 0.25 0.12186(7) 1 0.190(8)
Mn_11 Mn   2 0.375 0.25 0.375 1 0.190(8)
Mn_12 Mn   2 0.37814(7) 0.25 0.62814(7) 1 0.190(8)
Mn_13 Mn   2 0.375 0.75 0.875 1 0.190(8)
Mn_14 Mn   2 0.37186(7) 0.75 0.12186(7) 1 0.190(8)
Mn_15 Mn   2 0.375 0.75 0.375 1 0.190(8)
Mn_16 Mn   2 0.37814(7) 0.75 0.62814(7) 1 0.190(8)
O_1 O   2 0.0897(2) 0.3125(3) -0.0097(2) 1 0.23(2)
O_2 O   2 0.1603(2) 0.1875(3) 0.2597(2) 1 0.23(2)
O_3 O   2 0.0926(2) 0.3125(3) 0.5007(2) 1 0.23(2)
O_4 O   2 0.1574(2) 0.1875(3) 0.7493(2) 1 0.23(2)
O_5 O   2 0.0897(2) 0.6875(3) -0.0097(2) 1 0.23(2)
O_6 O   2 0.1603(2) 0.8125(3) 0.2597(2) 1 0.23(2)
O_7 O   2 0.0926(2) 0.6875(3) 0.5007(2) 1 0.23(2)
O_8 O   2 0.1574(2) 0.8125(3) 0.7493(2) 1 0.23(2)
O_9 O   2 0.4074(2) 0.3125(3) -0.0007(2) 1 0.23(2)
O_10 O   2 0.3397(2) 0.1875(3) 0.2403(2) 1 0.23(2)
O_11 O   2 0.4103(2) 0.3125(3) 0.5097(2) 1 0.23(2)
O_12 O   2 0.3426(2) 0.1875(3) 0.7507(2) 1 0.23(2)
O_13 O   2 0.4074(2) 0.6875(3) -0.0007(2) 1 0.23(2)
O_14 O   2 0.3397(2) 0.8125(3) 0.2403(2) 1 0.23(2)
O_15 O   2 0.4103(2) 0.6875(3) 0.5097(2) 1 0.23(2)
O_16 O   2 0.3426(2) 0.8125(3) 0.7507(2) 1 0.23(2)
O_17 O   2 -0.0041(2) 0.1797(3) 0.8440(2) 1 0.23(2)
O_18 O   2 0.0063(2) 0.1797(3) 0.3469(2) 1 0.23(2)
O_19 O   2 -0.0041(2) 0.8203(3) 0.8440(2) 1 0.23(2)
O_20 O   2 0.0063(2) 0.8203(3) 0.3469(2) 1 0.23(2)
O_21 O   2 0.2437(2) 0.3203(3) 0.9031(2) 1 0.23(2)
O_22 O   2 0.2459(2) 0.3203(3) 0.0940(2) 1 0.23(2)
O_23 O   2 0.2541(2) 0.3203(3) 0.4060(2) 1 0.23(2)
O_24 O   2 0.2563(2) 0.3203(3) 0.5969(2) 1 0.23(2)
O_25 O   2 0.2437(2) 0.6797(3) 0.9031(2) 1 0.23(2)
O_26 O   2 0.2459(2) 0.6797(3) 0.0940(2) 1 0.23(2)
O_27 O   2 0.2541(2) 0.6797(3) 0.4060(2) 1 0.23(2)
O_28 O   2 0.2563(2) 0.6797(3) 0.5969(2) 1 0.23(2)
O_29 O   2 0.5063(2) 0.1797(3) 0.8469(2) 1 0.23(2)
O_30 O   2 0.4959(2) 0.1797(3) 0.3440(2) 1 0.23(2)
O_31 O   2 0.5063(2) 0.8203(3) 0.8469(2) 1 0.23(2)
O_32 O   2 0.4959(2) 0.8203(3) 0.3440(2) 1 0.23(2)
O_33 O   2 0.1536(3) 0 0.9076(3) 1 0.23(2)
O_34 O   2 0.15652(14) 0 0.08940(14) 1 0.23(2)
O_35 O   2 0.1595(3) 0 0.4136(3) 1 0.23(2)
O_36 O   2 0.15652(14) 0 0.58940(14) 1 0.23(2)
O_37 O   2 0.0905(3) 0.5 0.8364(3) 1 0.23(2)
O_38 O   2 0.09348(14) 0.5 0.16060(14) 1 0.23(2)
O_39 O   2 0.0964(3) 0.5 0.3424(3) 1 0.23(2)
O_40 O   2 0.09348(14) 0.5 0.66060(14) 1 0.23(2)
O_41 O   2 0.34348(14) 0 0.91060(14) 1 0.23(2)
O_42 O   2 0.3405(3) 0 0.0864(3) 1 0.23(2)
O_43 O   2 0.34348(14) 0 0.41060(14) 1 0.23(2)
O_44 O   2 0.3464(3) 0 0.5924(3) 1 0.23(2)
O_45 O   2 0.40652(14) 0.5 0.83940(14) 1 0.23(2)
O_46 O   2 0.4036(3) 0.5 0.1576(3) 1 0.23(2)
O_47 O   2 0.40652(14) 0.5 0.33940(14) 1 0.23(2)
O_48 O   2 0.4095(3) 0.5 0.6636(3) 1 0.23(2)
