# Supplementary material for: Striping of orbital-order with charge-disorder in optimally doped manganites
Source: Nat Commun. 2021 Nov 3;12:6319. doi: 10.1038/s41467-021-26625-w (PMC8566459; doi:10.1038/s41467-021-26625-w)
Supplement: Supplementary file 4 — Supplementary Data 1. [file 41467_2021_26625_MOESM4_ESM.zip › CIF_files/80K/native_setting/Na0p8_170320.cif]

data_
_chemical_name_mineral ??
_cell_length_a 14.67527(2)
_cell_length_b 7.248078(12)
_cell_length_c 14.70653(2)
_cell_angle_alpha 90
_cell_angle_beta 90.28373(9)
_cell_angle_gamma 90
_cell_volume 1564.278(6)
_symmetry_space_group_name_H-M 3.3
loop_
	_symmetry_equiv_pos_as_xyz
	 '-x, y, -z '
	 'x, y, z '
loop_
_atom_site_label
_atom_site_type_symbol
_atom_site_symmetry_multiplicity
_atom_site_fract_x
_atom_site_fract_y
_atom_site_fract_z
_atom_site_occupancy
_atom_site_B_iso_or_equiv
Na_1 Na   1 0 0 0 0.8 0.07(4)
Ca_1 Ca   1 0 0 0 0.2 0.07(4)
Ca_2 Mn   2 0.00540(5) 0 0.25540(5) 1 0.232(10)
Na_3 Na   1 0 0 0.5 0.8 0.07(4)
Ca_3 Ca   1 0 0 0.5 0.2 0.07(4)
Ca_4 Mn   1 0 0.5 0 1 0.232(10)
Ca_5 Mn   2 0.00540(5) 0.5 0.25540(5) 1 0.232(10)
Ca_6 Mn   1 0 0.5 0.5 1 0.232(10)
Ca_7 Mn   2 0.24460(5) 0 -0.00540(5) 1 0.232(10)
Ca_8 Mn   2 0.25 0 0.25 1 0.232(10)
Ca_9 Mn   2 0.25540(5) 0 0.50540(5) 1 0.232(10)
Ca_10 Mn   2 0.25 0 0.75 1 0.232(10)
Ca_11 Mn   2 0.24460(5) 0.5 -0.00540(5) 1 0.232(10)
Na_12 Na   2 0.25 0.5 0.25 0.8 0.07(4)
Ca_12 Ca   2 0.25 0.5 0.25 0.2 0.07(4)
Ca_13 Mn   2 0.25540(5) 0.5 0.50540(5) 1 0.232(10)
Na_14 Na   2 0.25 0.5 0.75 0.8 0.07(4)
Ca_14 Ca   2 0.25 0.5 0.75 0.2 0.07(4)
Na_15 Na   1 0.5 0 0 0.8 0.07(4)
Ca_15 Ca   1 0.5 0 0 0.2 0.07(4)
Ca_16 Mn   2 0.49460(5) 0 0.24460(5) 1 0.232(10)
Na_17 Na   1 0.5 0 0.5 0.8 0.07(4)
Ca_17 Ca   1 0.5 0 0.5 0.2 0.07(4)
Ca_18 Mn   1 0.5 0.5 0 1 0.232(10)
Ca_19 Mn   2 0.49460(5) 0.5 0.24460(5) 1 0.232(10)
Ca_20 Mn   1 0.5 0.5 0.5 1 0.232(10)
Mn_1 Mn   2 0.12169(5) 0.25 0.87169(5) 1 0.164(7)
Mn_2 Mn   2 0.125 0.25 0.125 1 0.164(7)
Mn_3 Mn   2 0.12831(5) 0.25 0.37831(5) 1 0.164(7)
Mn_4 Mn   2 0.125 0.25 0.625 1 0.164(7)
Mn_5 Mn   2 0.12169(5) 0.75 0.87169(5) 1 0.164(7)
Mn_6 Mn   2 0.125 0.75 0.125 1 0.164(7)
Mn_7 Mn   2 0.12831(5) 0.75 0.37831(5) 1 0.164(7)
Mn_8 Mn   2 0.125 0.75 0.625 1 0.164(7)
Mn_9 Mn   2 0.375 0.25 0.875 1 0.164(7)
Mn_10 Mn   2 0.37169(5) 0.25 0.12169(5) 1 0.164(7)
Mn_11 Mn   2 0.375 0.25 0.375 1 0.164(7)
Mn_12 Mn   2 0.37831(5) 0.25 0.62831(5) 1 0.164(7)
Mn_13 Mn   2 0.375 0.75 0.875 1 0.164(7)
Mn_14 Mn   2 0.37169(5) 0.75 0.12169(5) 1 0.164(7)
Mn_15 Mn   2 0.375 0.75 0.375 1 0.164(7)
Mn_16 Mn   2 0.37831(5) 0.75 0.62831(5) 1 0.164(7)
O_1 O   2 0.0891(2) 0.3097(2) -0.0092(2) 1 0.230(17)
O_2 O   2 0.1609(2) 0.1903(2) 0.2592(2) 1 0.230(17)
O_3 O   2 0.0918(2) 0.3097(2) 0.5010(2) 1 0.230(17)
O_4 O   2 0.1582(2) 0.1903(2) 0.7490(2) 1 0.230(17)
O_5 O   2 0.0891(2) 0.6903(2) -0.0092(2) 1 0.230(17)
O_6 O   2 0.1609(2) 0.8097(2) 0.2592(2) 1 0.230(17)
O_7 O   2 0.0918(2) 0.6903(2) 0.5010(2) 1 0.230(17)
O_8 O   2 0.1582(2) 0.8097(2) 0.7490(2) 1 0.230(17)
O_9 O   2 0.4082(2) 0.3097(2) -0.0010(2) 1 0.230(17)
O_10 O   2 0.3391(2) 0.1903(2) 0.2408(2) 1 0.230(17)
O_11 O   2 0.4109(2) 0.3097(2) 0.5092(2) 1 0.230(17)
O_12 O   2 0.3418(2) 0.1903(2) 0.7510(2) 1 0.230(17)
O_13 O   2 0.4082(2) 0.6903(2) -0.0010(2) 1 0.230(17)
O_14 O   2 0.3391(2) 0.8097(2) 0.2408(2) 1 0.230(17)
O_15 O   2 0.4109(2) 0.6903(2) 0.5092(2) 1 0.230(17)
O_16 O   2 0.3418(2) 0.8097(2) 0.7510(2) 1 0.230(17)
O_17 O   2 -0.0034(2) 0.1817(2) 0.8433(2) 1 0.230(17)
O_18 O   2 0.0068(2) 0.1817(2) 0.3460(2) 1 0.230(17)
O_19 O   2 -0.0034(2) 0.8183(2) 0.8433(2) 1 0.230(17)
O_20 O   2 0.0068(2) 0.8183(2) 0.3460(2) 1 0.230(17)
O_21 O   2 0.2432(2) 0.3183(2) 0.9040(2) 1 0.230(17)
O_22 O   2 0.2466(2) 0.3183(2) 0.0933(2) 1 0.230(17)
O_23 O   2 0.2534(2) 0.3183(2) 0.4067(2) 1 0.230(17)
O_24 O   2 0.2568(2) 0.3183(2) 0.5960(2) 1 0.230(17)
O_25 O   2 0.2432(2) 0.6817(2) 0.9040(2) 1 0.230(17)
O_26 O   2 0.2466(2) 0.6817(2) 0.0933(2) 1 0.230(17)
O_27 O   2 0.2534(2) 0.6817(2) 0.4067(2) 1 0.230(17)
O_28 O   2 0.2568(2) 0.6817(2) 0.5960(2) 1 0.230(17)
O_29 O   2 0.5068(2) 0.1817(2) 0.8460(2) 1 0.230(17)
O_30 O   2 0.4966(2) 0.1817(2) 0.3433(2) 1 0.230(17)
O_31 O   2 0.5068(2) 0.8183(2) 0.8460(2) 1 0.230(17)
O_32 O   2 0.4966(2) 0.8183(2) 0.3433(2) 1 0.230(17)
O_33 O   2 0.1529(2) 0 0.9051(2) 1 0.230(17)
O_34 O   2 0.15673(12) 0 0.09104(12) 1 0.230(17)
O_35 O   2 0.1606(2) 0 0.4128(2) 1 0.230(17)
O_36 O   2 0.15673(12) 0 0.59104(12) 1 0.230(17)
O_37 O   2 0.0894(2) 0.5 0.8372(2) 1 0.230(17)
O_38 O   2 0.09327(12) 0.5 0.15896(12) 1 0.230(17)
O_39 O   2 0.0971(2) 0.5 0.3449(2) 1 0.230(17)
O_40 O   2 0.09327(12) 0.5 0.65896(12) 1 0.230(17)
O_41 O   2 0.34327(12) 0 0.90896(12) 1 0.230(17)
O_42 O   2 0.3394(2) 0 0.0872(2) 1 0.230(17)
O_43 O   2 0.34327(12) 0 0.40896(12) 1 0.230(17)
O_44 O   2 0.3471(2) 0 0.5949(2) 1 0.230(17)
O_45 O   2 0.40673(12) 0.5 0.84104(12) 1 0.230(17)
O_46 O   2 0.4029(2) 0.5 0.1551(2) 1 0.230(17)
O_47 O   2 0.40673(12) 0.5 0.34104(12) 1 0.230(17)
O_48 O   2 0.4106(2) 0.5 0.6628(2) 1 0.230(17)
