# Supplementary material for: Striping of orbital-order with charge-disorder in optimally doped manganites
Source: Nat Commun. 2021 Nov 3;12:6319. doi: 10.1038/s41467-021-26625-w (PMC8566459; doi:10.1038/s41467-021-26625-w)
Supplement: Supplementary file 4 — Supplementary Data 1. [file 41467_2021_26625_MOESM4_ESM.zip › CIF_files/80K/native_setting/Na0p9_070920.cif]

data_
_chemical_name_mineral ??
_cell_length_a 14.68978(5)
_cell_length_b 7.22297(3)
_cell_length_c 14.70459(5)
_cell_angle_alpha 90
_cell_angle_beta 90.38613(19)
_cell_angle_gamma 90
_cell_volume 1560.177(10)
_symmetry_space_group_name_H-M 3
loop_
	_symmetry_equiv_pos_as_xyz
	 'x, y, z '
	 '-x, y, -z '
loop_
_atom_site_label
_atom_site_type_symbol
_atom_site_symmetry_multiplicity
_atom_site_fract_x
_atom_site_fract_y
_atom_site_fract_z
_atom_site_occupancy
_atom_site_B_iso_or_equiv
Na_1 Na   1 0 0 0 0.9 0.0402(10)
Ca_1 Ca   1 0 0 0 0.1 0.0402(10)
Ca_2 Mn   2 0.00575(4) 0 0.25575(4) 1 0.156(4)
Na_3 Na   1 0 0 0.5 0.9 0.0402(10)
Ca_3 Ca   1 0 0 0.5 0.1 0.0402(10)
Ca_4 Mn   1 0 0.5 0 1 0.156(4)
Ca_5 Mn   2 0.00575(4) 0.5 0.25575(4) 1 0.156(4)
Ca_6 Mn   1 0 0.5 0.5 1 0.156(4)
Ca_7 Mn   2 0.24425(4) 0 -0.00575(4) 1 0.156(4)
Ca_8 Mn   2 0.25 0 0.25 1 0.156(4)
Ca_9 Mn   2 0.25575(4) 0 0.50575(4) 1 0.156(4)
Ca_10 Mn   2 0.25 0 0.75 1 0.156(4)
Ca_11 Mn   2 0.24425(4) 0.5 -0.00575(4) 1 0.156(4)
Na_12 Na   2 0.25 0.5 0.25 0.9 0.0402(10)
Ca_12 Ca   2 0.25 0.5 0.25 0.1 0.0402(10)
Ca_13 Mn   2 0.25575(4) 0.5 0.50575(4) 1 0.156(4)
Na_14 Na   2 0.25 0.5 0.75 0.9 0.0402(10)
Ca_14 Ca   2 0.25 0.5 0.75 0.1 0.0402(10)
Na_15 Na   1 0.5 0 0 0.9 0.0402(10)
Ca_15 Ca   1 0.5 0 0 0.1 0.0402(10)
Ca_16 Mn   2 0.49425(4) 0 0.24425(4) 1 0.156(4)
Na_17 Na   1 0.5 0 0.5 0.9 0.0402(10)
Ca_17 Ca   1 0.5 0 0.5 0.1 0.0402(10)
Ca_18 Mn   1 0.5 0.5 0 1 0.156(4)
Ca_19 Mn   2 0.49425(4) 0.5 0.24425(4) 1 0.156(4)
Ca_20 Mn   1 0.5 0.5 0.5 1 0.156(4)
Mn_1 Mn   2 0.12183(4) 0.25 0.87183(4) 1 0.121(3)
Mn_2 Mn   2 0.125 0.25 0.125 1 0.121(3)
Mn_3 Mn   2 0.12817(4) 0.25 0.37817(4) 1 0.121(3)
Mn_4 Mn   2 0.125 0.25 0.625 1 0.121(3)
Mn_5 Mn   2 0.12183(4) 0.75 0.87183(4) 1 0.121(3)
Mn_6 Mn   2 0.125 0.75 0.125 1 0.121(3)
Mn_7 Mn   2 0.12817(4) 0.75 0.37817(4) 1 0.121(3)
Mn_8 Mn   2 0.125 0.75 0.625 1 0.121(3)
Mn_9 Mn   2 0.375 0.25 0.875 1 0.121(3)
Mn_10 Mn   2 0.37183(4) 0.25 0.12183(4) 1 0.121(3)
Mn_11 Mn   2 0.375 0.25 0.375 1 0.121(3)
Mn_12 Mn   2 0.37817(4) 0.25 0.62817(4) 1 0.121(3)
Mn_13 Mn   2 0.375 0.75 0.875 1 0.121(3)
Mn_14 Mn   2 0.37183(4) 0.75 0.12183(4) 1 0.121(3)
Mn_15 Mn   2 0.375 0.75 0.375 1 0.121(3)
Mn_16 Mn   2 0.37817(4) 0.75 0.62817(4) 1 0.121(3)
O_1 O   2 0.0890(2) 0.3109(3) -0.0079(2) 1 0.162(4)
O_2 O   2 0.1610(2) 0.1891(3) 0.2579(2) 1 0.162(4)
O_3 O   2 0.0923(2) 0.3109(3) 0.5030(2) 1 0.162(4)
O_4 O   2 0.1577(2) 0.1891(3) 0.7470(2) 1 0.162(4)
O_5 O   2 0.0890(2) 0.6891(3) -0.0079(2) 1 0.162(4)
O_6 O   2 0.1610(2) 0.8109(3) 0.2579(2) 1 0.162(4)
O_7 O   2 0.0923(2) 0.6891(3) 0.5030(2) 1 0.162(4)
O_8 O   2 0.1577(2) 0.8109(3) 0.7470(2) 1 0.162(4)
O_9 O   2 0.4077(2) 0.3109(3) -0.0030(2) 1 0.162(4)
O_10 O   2 0.3390(2) 0.1891(3) 0.2421(2) 1 0.162(4)
O_11 O   2 0.4110(2) 0.3109(3) 0.5079(2) 1 0.162(4)
O_12 O   2 0.3423(2) 0.1891(3) 0.7530(2) 1 0.162(4)
O_13 O   2 0.4077(2) 0.6891(3) -0.0030(2) 1 0.162(4)
O_14 O   2 0.3390(2) 0.8109(3) 0.2421(2) 1 0.162(4)
O_15 O   2 0.4110(2) 0.6891(3) 0.5079(2) 1 0.162(4)
O_16 O   2 0.3423(2) 0.8109(3) 0.7530(2) 1 0.162(4)
O_17 O   2 -0.0040(2) 0.1832(3) 0.8418(2) 1 0.162(4)
O_18 O   2 0.0069(2) 0.1832(3) 0.3450(2) 1 0.162(4)
O_19 O   2 -0.0040(2) 0.8168(3) 0.8418(2) 1 0.162(4)
O_20 O   2 0.0069(2) 0.8168(3) 0.3450(2) 1 0.162(4)
O_21 O   2 0.2431(2) 0.3168(3) 0.9050(2) 1 0.162(4)
O_22 O   2 0.2460(2) 0.3168(3) 0.0918(2) 1 0.162(4)
O_23 O   2 0.2540(2) 0.3168(3) 0.4082(2) 1 0.162(4)
O_24 O   2 0.2569(2) 0.3168(3) 0.5950(2) 1 0.162(4)
O_25 O   2 0.2431(2) 0.6832(3) 0.9050(2) 1 0.162(4)
O_26 O   2 0.2460(2) 0.6832(3) 0.0918(2) 1 0.162(4)
O_27 O   2 0.2540(2) 0.6832(3) 0.4082(2) 1 0.162(4)
O_28 O   2 0.2569(2) 0.6832(3) 0.5950(2) 1 0.162(4)
O_29 O   2 0.5069(2) 0.1832(3) 0.8450(2) 1 0.162(4)
O_30 O   2 0.4960(2) 0.1832(3) 0.3418(2) 1 0.162(4)
O_31 O   2 0.5069(2) 0.8168(3) 0.8450(2) 1 0.162(4)
O_32 O   2 0.4960(2) 0.8168(3) 0.3418(2) 1 0.162(4)
O_33 O   2 0.1518(2) 0 0.9056(2) 1 0.162(4)
O_34 O   2 0.15557(14) 0 0.09064(14) 1 0.162(4)
O_35 O   2 0.1593(2) 0 0.4131(2) 1 0.162(4)
O_36 O   2 0.15557(14) 0 0.59064(14) 1 0.162(4)
O_37 O   2 0.0907(2) 0.5 0.8369(2) 1 0.162(4)
O_38 O   2 0.09443(14) 0.5 0.15936(14) 1 0.162(4)
O_39 O   2 0.0982(2) 0.5 0.3444(2) 1 0.162(4)
O_40 O   2 0.09443(14) 0.5 0.65936(14) 1 0.162(4)
O_41 O   2 0.34443(14) 0 0.90936(14) 1 0.162(4)
O_42 O   2 0.3407(2) 0 0.0869(2) 1 0.162(4)
O_43 O   2 0.34443(14) 0 0.40936(14) 1 0.162(4)
O_44 O   2 0.3482(2) 0 0.5944(2) 1 0.162(4)
O_45 O   2 0.40557(14) 0.5 0.84064(14) 1 0.162(4)
O_46 O   2 0.4018(2) 0.5 0.1556(2) 1 0.162(4)
O_47 O   2 0.40557(14) 0.5 0.34064(14) 1 0.162(4)
O_48 O   2 0.4093(2) 0.5 0.6631(2) 1 0.162(4)
