# Supplementary material for: Striping of orbital-order with charge-disorder in optimally doped manganites
Source: Nat Commun. 2021 Nov 3;12:6319. doi: 10.1038/s41467-021-26625-w (PMC8566459; doi:10.1038/s41467-021-26625-w)
Supplement: Supplementary file 4 — Supplementary Data 1. [file 41467_2021_26625_MOESM4_ESM.zip › CIF_files/80K/native_setting/Na1_270820.cif]

data_
_chemical_name_mineral ??
_cell_length_a 14.69122(7)
_cell_length_b 7.21472(4)
_cell_length_c 14.70356(7)
_cell_angle_alpha 90
_cell_angle_beta 90.4116(3)
_cell_angle_gamma 90
_cell_volume 1558.434(12)
_symmetry_space_group_name_H-M 3
loop_
	_symmetry_equiv_pos_as_xyz
	 'x, y, z '
	 '-x, y, -z '
loop_
_atom_site_label
_atom_site_type_symbol
_atom_site_symmetry_multiplicity
_atom_site_fract_x
_atom_site_fract_y
_atom_site_fract_z
_atom_site_occupancy
_atom_site_B_iso_or_equiv
Na_1 Na   1 0 0 0 1 0.0290(12)
Ca_2 Mn   2 0.00574(5) 0 0.25574(5) 1 0.112(5)
Na_3 Na   1 0 0 0.5 1 0.0290(12)
Ca_4 Mn   1 0 0.5 0 1 0.112(5)
Ca_5 Mn   2 0.00574(5) 0.5 0.25574(5) 1 0.112(5)
Ca_6 Mn   1 0 0.5 0.5 1 0.112(5)
Ca_7 Mn   2 0.24426(5) 0 -0.00574(5) 1 0.112(5)
Ca_8 Mn   2 0.25 0 0.25 1 0.112(5)
Ca_9 Mn   2 0.25574(5) 0 0.50574(5) 1 0.112(5)
Ca_10 Mn   2 0.25 0 0.75 1 0.112(5)
Ca_11 Mn   2 0.24426(5) 0.5 -0.00574(5) 1 0.112(5)
Na_12 Na   2 0.25 0.5 0.25 1 0.0290(12)
Ca_13 Mn   2 0.25574(5) 0.5 0.50574(5) 1 0.112(5)
Na_14 Na   2 0.25 0.5 0.75 1 0.0290(12)
Na_15 Na   1 0.5 0 0 1 0.0290(12)
Ca_16 Mn   2 0.49426(5) 0 0.24426(5) 1 0.112(5)
Na_17 Na   1 0.5 0 0.5 1 0.0290(12)
Ca_18 Mn   1 0.5 0.5 0 1 0.112(5)
Ca_19 Mn   2 0.49426(5) 0.5 0.24426(5) 1 0.112(5)
Ca_20 Mn   1 0.5 0.5 0.5 1 0.112(5)
Mn_1 Mn   2 0.12140(5) 0.25 0.87140(5) 1 0.087(4)
Mn_2 Mn   2 0.125 0.25 0.125 1 0.087(4)
Mn_3 Mn   2 0.12860(5) 0.25 0.37860(5) 1 0.087(4)
Mn_4 Mn   2 0.125 0.25 0.625 1 0.087(4)
Mn_5 Mn   2 0.12140(5) 0.75 0.87140(5) 1 0.087(4)
Mn_6 Mn   2 0.125 0.75 0.125 1 0.087(4)
Mn_7 Mn   2 0.12860(5) 0.75 0.37860(5) 1 0.087(4)
Mn_8 Mn   2 0.125 0.75 0.625 1 0.087(4)
Mn_9 Mn   2 0.375 0.25 0.875 1 0.087(4)
Mn_10 Mn   2 0.37140(5) 0.25 0.12140(5) 1 0.087(4)
Mn_11 Mn   2 0.375 0.25 0.375 1 0.087(4)
Mn_12 Mn   2 0.37860(5) 0.25 0.62860(5) 1 0.087(4)
Mn_13 Mn   2 0.375 0.75 0.875 1 0.087(4)
Mn_14 Mn   2 0.37140(5) 0.75 0.12140(5) 1 0.087(4)
Mn_15 Mn   2 0.375 0.75 0.375 1 0.087(4)
Mn_16 Mn   2 0.37860(5) 0.75 0.62860(5) 1 0.087(4)
O_1 O   2 0.0873(3) 0.3077(3) -0.0091(2) 1 0.116(5)
O_2 O   2 0.1627(3) 0.1923(3) 0.2591(2) 1 0.116(5)
O_3 O   2 0.0938(3) 0.3077(3) 0.5021(2) 1 0.116(5)
O_4 O   2 0.1562(3) 0.1923(3) 0.7479(2) 1 0.116(5)
O_5 O   2 0.0873(3) 0.6923(3) -0.0091(2) 1 0.116(5)
O_6 O   2 0.1627(3) 0.8077(3) 0.2591(2) 1 0.116(5)
O_7 O   2 0.0938(3) 0.6923(3) 0.5021(2) 1 0.116(5)
O_8 O   2 0.1562(3) 0.8077(3) 0.7479(2) 1 0.116(5)
O_9 O   2 0.4062(3) 0.3077(3) -0.0021(2) 1 0.116(5)
O_10 O   2 0.3373(3) 0.1923(3) 0.2409(2) 1 0.116(5)
O_11 O   2 0.4127(3) 0.3077(3) 0.5091(2) 1 0.116(5)
O_12 O   2 0.3438(3) 0.1923(3) 0.7521(2) 1 0.116(5)
O_13 O   2 0.4062(3) 0.6923(3) -0.0021(2) 1 0.116(5)
O_14 O   2 0.3373(3) 0.8077(3) 0.2409(2) 1 0.116(5)
O_15 O   2 0.4127(3) 0.6923(3) 0.5091(2) 1 0.116(5)
O_16 O   2 0.3438(3) 0.8077(3) 0.7521(2) 1 0.116(5)
O_17 O   2 -0.0046(2) 0.1847(3) 0.8407(3) 1 0.116(5)
O_18 O   2 0.0066(2) 0.1847(3) 0.3472(3) 1 0.116(5)
O_19 O   2 -0.0046(2) 0.8153(3) 0.8407(3) 1 0.116(5)
O_20 O   2 0.0066(2) 0.8153(3) 0.3472(3) 1 0.116(5)
O_21 O   2 0.2434(2) 0.3153(3) 0.9028(3) 1 0.116(5)
O_22 O   2 0.2454(2) 0.3153(3) 0.0907(3) 1 0.116(5)
O_23 O   2 0.2546(2) 0.3153(3) 0.4093(3) 1 0.116(5)
O_24 O   2 0.2566(2) 0.3153(3) 0.5972(3) 1 0.116(5)
O_25 O   2 0.2434(2) 0.6847(3) 0.9028(3) 1 0.116(5)
O_26 O   2 0.2454(2) 0.6847(3) 0.0907(3) 1 0.116(5)
O_27 O   2 0.2546(2) 0.6847(3) 0.4093(3) 1 0.116(5)
O_28 O   2 0.2566(2) 0.6847(3) 0.5972(3) 1 0.116(5)
O_29 O   2 0.5066(2) 0.1847(3) 0.8472(3) 1 0.116(5)
O_30 O   2 0.4954(2) 0.1847(3) 0.3407(3) 1 0.116(5)
O_31 O   2 0.5066(2) 0.8153(3) 0.8472(3) 1 0.116(5)
O_32 O   2 0.4954(2) 0.8153(3) 0.3407(3) 1 0.116(5)
O_33 O   2 0.1508(3) 0 0.9041(3) 1 0.116(5)
O_34 O   2 0.15531(17) 0 0.09141(17) 1 0.116(5)
O_35 O   2 0.1598(3) 0 0.4131(3) 1 0.116(5)
O_36 O   2 0.15531(17) 0 0.59141(17) 1 0.116(5)
O_37 O   2 0.0902(3) 0.5 0.8369(3) 1 0.116(5)
O_38 O   2 0.09469(17) 0.5 0.15859(17) 1 0.116(5)
O_39 O   2 0.0992(3) 0.5 0.3459(3) 1 0.116(5)
O_40 O   2 0.09469(17) 0.5 0.65859(17) 1 0.116(5)
O_41 O   2 0.34469(17) 0 0.90859(17) 1 0.116(5)
O_42 O   2 0.3402(3) 0 0.0869(3) 1 0.116(5)
O_43 O   2 0.34469(17) 0 0.40859(17) 1 0.116(5)
O_44 O   2 0.3492(3) 0 0.5959(3) 1 0.116(5)
O_45 O   2 0.40531(17) 0.5 0.84141(17) 1 0.116(5)
O_46 O   2 0.4008(3) 0.5 0.1541(3) 1 0.116(5)
O_47 O   2 0.40531(17) 0.5 0.34141(17) 1 0.116(5)
O_48 O   2 0.4098(3) 0.5 0.6631(3) 1 0.116(5)
